# Supplementary material for: Quantitative proteomics in A30P*A53T α-synuclein transgenic mice reveals upregulation of Sel1l
Source: PLoS One. 2017 Aug 3;12(8):e0182092. doi: 10.1371/journal.pone.0182092 (PMC5542467; doi:10.1371/journal.pone.0182092)
Supplement: S1 Table — (XLSX) [file pone.0182092.s004.xlsx]

## Sheet: MS identified information
Protein accession	Protein description	Gene name	A/B Ratio	Regulation
P02535	Keratin, type I cytoskeletal 10	Krt10	0.695023	down
Q9CZB0	Succinate dehydrogenase cytochrome b560 subunit, mitochondrial	Sdhc	0.741786	down
Q61599	Rho GDP-dissociation inhibitor 2	Arhgdib	0.751751	down
Q9ESM3	Hyaluronan and proteoglycan link protein 2	Hapln2	0.762385	down
Q3UEB3	Poly(U)-binding-splicing factor PUF60	Puf60	0.764498	down
P04104	Keratin, type II cytoskeletal 1	Krt1	0.77331	down
Q9D4H1	Exocyst complex component 2	Exoc2	0.774303	down
Q8K354	Carbonyl reductase [NADPH] 3	Cbr3	0.790272	down
P02088	Hemoglobin subunit beta-1	Hbb-b1	0.795159	down
Q9WV32	Actin-related protein 2/3 complex subunit 1B	Arpc1b	0.806787	down
Q61016	Guanine nucleotide-binding protein G(I)/G(S)/G(O) subunit gamma-7	Gng7	0.809202	down
Q8CA95	cAMP and cAMP-inhibited cGMP 3~,5~-cyclic phosphodiesterase 10A	Pde10a	0.814079	down
P01867	Ig gamma-2B chain C region	Igh-3	0.817329	down
P84075	Neuron-specific calcium-binding protein hippocalcin	Hpca	0.822131	down
Q61838	Alpha-2-macroglobulin	A2m	0.822581	down
Q9CQM5	Thioredoxin domain-containing protein 17	Txndc17	0.829056	down
P14069	Protein S100-A6	S100a6	0.831115	down
P23953	Carboxylesterase 1C	Ces1c	0.831193	down
Q3UJP5	Protein C8orf37 homolog	Q3UJP5	0.831574	down
P01942	Hemoglobin subunit alpha	Hba	0.83167	down
Q9JKL5	Calcineurin B homologous protein 3	Tesc	0.831729	down
O08677	Kininogen-1	Kng1	0.831887	down
Q9JI91	Alpha-actinin-2	Actn2	0.835704
Q9R0N0	Galactokinase	Galk1	0.840237
P62141	Serine/threonine-protein phosphatase PP1-beta catalytic subunit	Ppp1cb	0.845585
Q99KL7	Ras-related protein Rab-28	Rab28	0.847948
Q5PR73	GTP-binding protein Di-Ras2	Diras2	0.848609
Q64669	NAD(P)H dehydrogenase [quinone] 1	Nqo1	0.849144
Q922S4	cGMP-dependent 3~,5~-cyclic phosphodiesterase	Pde2a	0.850601
Q8BYN5	FSD1-like protein	Fsd1l	0.85271
P24457	Cytochrome P450 2D11	Cyp2d11	0.852914
Q921I1	Serotransferrin	Tf	0.856019
Q3V0C1	Zinc finger matrin-type protein 1	Zmat1	0.856613
Q9WVA4	Transgelin-2	Tagln2	0.858357
P01027	Complement C3	C3	0.858896
Q9Z1W9	STE20/SPS1-related proline-alanine-rich protein kinase	Stk39	0.859273
P63078	Guanine nucleotide-binding protein G(I)/G(S)/G(O) subunit gamma-8	Gng8	0.859804
Q91WP6	Serine protease inhibitor A3N	Serpina3n	0.859879
O54983	Ketimine reductase mu-crystallin	Crym	0.860235
P63318	Protein kinase C gamma type	Prkcg	0.86028
P23591	GDP-L-fucose synthase	Tsta3	0.861009
P04919	Band 3 anion transport protein	Slc4a1	0.862085
Q61423	Potassium voltage-gated channel subfamily A member 4	Kcna4	0.863955
O08688	Calpain-5	Capn5	0.864762
Q9WV85	Nucleoside diphosphate kinase 3	Nme3	0.865348
Q91XF0	Pyridoxine-5~-phosphate oxidase	Pnpo	0.866105
P70704	Phospholipid-transporting ATPase IA	Atp8a1	0.866325
Q9QZX7	Serine racemase	Srr	0.866953
Q9D7X3	Dual specificity protein phosphatase 3	Dusp3	0.868101
Q8C561	LMBR1 domain-containing protein 2	Lmbrd2	0.868692
P62715	Serine/threonine-protein phosphatase 2A catalytic subunit beta isoform	Ppp2cb	0.869605
Q8BZA9	Fructose-2,6-bisphosphatase TIGAR	Tigar	0.870907
P31786	Acyl-CoA-binding protein	Dbi	0.87165
P21661	Neuroendocrine convertase 2	Pcsk2	0.873333
Q9R118	Serine protease HTRA1	Htra1	0.87458
Q91X72	Hemopexin	Hpx	0.876808
Q9DCB4	cAMP-regulated phosphoprotein 21	Arpp21	0.877474
Q3UH93	Plexin-D1	Plxnd1	0.878289
Q9CY34	NEDD8-conjugating enzyme UBE2F	Ube2f	0.878816
P02463	Collagen alpha-1(IV) chain	Col4a1	0.87901
Q8BL86	Metallo-beta-lactamase domain-containing protein 2	Mblac2	0.879343
Q9CQY6	Ubiquinol-cytochrome-c reductase complex assembly factor 2	Uqcc2	0.880548
Q9JMC3	DnaJ homolog subfamily A member 4	Dnaja4	0.880986
Q9QXK3	Coatomer subunit gamma-2	Copg2	0.881396
Q9QVP9	Protein-tyrosine kinase 2-beta	Ptk2b	0.882908
P63328	Serine/threonine-protein phosphatase 2B catalytic subunit alpha isoform	Ppp3ca	0.883074
Q9JL35	High mobility group nucleosome-binding domain-containing protein 5	Hmgn5	0.88327
D3YZP9	Coiled-coil domain-containing protein 6	Ccdc6	0.88343
Q3U2V3	8-oxo-dGDP phosphatase NUDT18	Nudt18	0.883545
Q60625	Intercellular adhesion molecule 5	Icam5	0.88371
P39038	Cadherin-4	Cdh4	0.883853
Q8JZL3	Thiamine-triphosphatase	Thtpa	0.884106
P24529	Tyrosine 3-monooxygenase	Th	0.884181
P52332	Tyrosine-protein kinase JAK1	Jak1	0.884488
Q8BZJ7	DCN1-like protein 2	Dcun1d2	0.884834
P07309	Transthyretin	Ttr	0.884926
Q91V57	N-chimaerin	Chn1	0.884964
O88533	Aromatic-L-amino-acid decarboxylase	Ddc	0.885084
P35803	Neuronal membrane glycoprotein M6-b	Gpm6b	0.885246
Q8VCM7	Fibrinogen gamma chain	Fgg	0.885446
Q9ERL9	Guanylate cyclase soluble subunit alpha-3	Gucy1a3	0.885525
Q8BY89	Choline transporter-like protein 2	Slc44a2	0.887027
Q8JZW4	Copine-5	Cpne5	0.88747
Q1RLL3	Copine-9	Cpne9	0.887683
Q6P5U7	NACHT and WD repeat domain-containing protein 2	Nwd2	0.888469
P01592	Immunoglobulin J chain	Igj	0.888784
Q9R111	Guanine deaminase	Gda	0.888994
Q6PGH0	Ubiquitin domain-containing protein 2	Ubtd2	0.889512
Q9WU84	Copper chaperone for superoxide dismutase	Ccs	0.889626
Q9JJR8	Transmembrane protein 9B	Tmem9b	0.889934
Q60714	Long-chain fatty acid transport protein 1	Slc27a1	0.890463
P48320	Glutamate decarboxylase 2	Gad2	0.89058
P01756	Ig heavy chain V region MOPC 104E	P01756	0.891089
Q8BGE6	Cysteine protease ATG4B	Atg4b	0.891217
Q3U182	CREB-regulated transcription coactivator 2	Crtc2	0.891253
Q9DCJ9	N-acetylneuraminate lyase	Npl	0.891356
O88712	C-terminal-binding protein 1	Ctbp1	0.891905
Q8VEB4	Group XV phospholipase A2	Pla2g15	0.891994
P68404	Protein kinase C beta type	Prkcb	0.892162
P97760	DNA-directed RNA polymerase II subunit RPB3	Polr2c	0.892162
Q8QZY1	Eukaryotic translation initiation factor 3 subunit L	Eif3l	0.892402
Q9EQC5	N-terminal kinase-like protein	Scyl1	0.89257
Q9CQC7	NADH dehydrogenase [ubiquinone] 1 beta subcomplex subunit 4	Ndufb4	0.893587
Q3UUG6	TBC1 domain family member 24	Tbc1d24	0.893939
Q80YA9	Connector enhancer of kinase suppressor of ras 2	Cnksr2	0.894011
Q9JJ28	Protein flightless-1 homolog	Flii	0.894185
Q8VE88	Protein FAM114A2	Fam114a2	0.894821
Q9D0A3	Arpin	Arpin	0.895665
P59644	Phosphatidylinositol 4,5-bisphosphate 5-phosphatase A	Inpp5j	0.895735
P11798	Calcium/calmodulin-dependent protein kinase type II subunit alpha	Camk2a	0.897156
Q3V1U8	ELMO domain-containing protein 1	Elmod1	0.897436
Q61220	Protein kinase C-binding protein NELL2	Nell2	0.897911
Q9CY27	Very-long-chain enoyl-CoA reductase	Tecr	0.898037
P34884	Macrophage migration inhibitory factor	Mif	0.898184
P07724	Serum albumin	Alb	0.899428
Q9R1Z7	6-pyruvoyl tetrahydrobiopterin synthase	Pts	0.899619
Q03137	Ephrin type-A receptor 4	Epha4	0.899715
Q8BPU7	Engulfment and cell motility protein 1	Elmo1	0.900048
Q9QZ06	Toll-interacting protein	Tollip	0.900143
Q3ULF4	Paraplegin	Spg7	0.900524
P68181	cAMP-dependent protein kinase catalytic subunit beta	Prkacb	0.900807
Q6WVG3	BTB/POZ domain-containing protein KCTD12	Kctd12	0.900952
Q8K0E8	Fibrinogen beta chain	Fgb	0.901141
P83940	Transcription elongation factor B polypeptide 1	Tceb1	0.901235
P29391	Ferritin light chain 1	Ftl1	0.902195
Q7M729	Sodium channel subunit beta-4	Scn4b	0.902288
Q9D387	Lysosome-associated membrane glycoprotein 5	Lamp5	0.903226
Q5XPI3	E3 ubiquitin-protein ligase RNF123	Rnf123	0.903333
P15327	Bisphosphoglycerate mutase	Bpgm	0.903643
Q9D8Z2	TP53-regulated inhibitor of apoptosis 1	Triap1	0.90411
P84309	Adenylate cyclase type 5	Adcy5	0.904175
Q9QZC2	Plexin-C1	Plxnc1	0.90458
Q9EPV8	Ubiquitin-like protein 5	Ubl5	0.904626
Q9D6Y9	1,4-alpha-glucan-branching enzyme	Gbe1	0.905463
Q8CF89	TGF-beta-activated kinase 1 and MAP3K7-binding protein 1	Tab1	0.906444
O55022	Membrane-associated progesterone receptor component 1	Pgrmc1	0.90666
Q91WK5	Glycine cleavage system H protein, mitochondrial	Gcsh	0.907177
P57080	Ubiquitin carboxyl-terminal hydrolase 25	Usp25	0.907266
Q9EQG7	Ectonucleotide pyrophosphatase/phosphodiesterase family member 5	Enpp5	0.9077
Q8CGV2	Tryptophan 5-hydroxylase 2	Tph2	0.9077
P56812	Programmed cell death protein 5	Pdcd5	0.908095
Q8BHZ0	Protein FAM49A	Fam49a	0.908266
P62880	Guanine nucleotide-binding protein G(I)/G(S)/G(T) subunit beta-2	Gnb2	0.908528
P01831	Thy-1 membrane glycoprotein	Thy1	0.908829
P61082	NEDD8-conjugating enzyme Ubc12	Ube2m	0.909265
P62627	Dynein light chain roadblock-type 1	Dynlrb1	0.909742
Q9D0D3	Poly(A) RNA polymerase, mitochondrial	Mtpap	0.909828
Q9QYJ0	DnaJ homolog subfamily A member 2	Dnaja2	0.909832
P51910	Apolipoprotein D	Apod	0.909995
Q9R0H0	Peroxisomal acyl-coenzyme A oxidase 1	Acox1	0.910048
P56371	Ras-related protein Rab-4A	Rab4a	0.910096
Q8C8T8	Pre-rRNA-processing protein TSR2 homolog	Tsr2	0.910134
Q61418	H(+)/Cl(-) exchange transporter 4	Clcn4	0.910384
Q924T2	28S ribosomal protein S2, mitochondrial	Mrps2	0.910877
P56942	Pro-MCH	Pmch	0.911164
Q91V76	Ester hydrolase C11orf54 homolog	Q91V76	0.911429
O35658	Complement component 1 Q subcomponent-binding protein, mitochondrial	C1qbp	0.911453
Q02956	Protein kinase C zeta type	Prkcz	0.911526
Q99JW2	Aminoacylase-1	Acy1	0.911708
Q61410	cGMP-dependent protein kinase 2	Prkg2	0.911723
B1AZP2	Disks large-associated protein 4	Dlgap4	0.911917
P55096	ATP-binding cassette sub-family D member 3	Abcd3	0.912083
P22723	Gamma-aminobutyric acid receptor subunit gamma-2	Gabrg2	0.912088
Q9CZP5	Mitochondrial chaperone BCS1	Bcs1l	0.912398
Q9R0M6	Ras-related protein Rab-9A	Rab9a	0.912398
P19324	Serpin H1	Serpinh1	0.912835
Q01065	Calcium/calmodulin-dependent 3~,5~-cyclic nucleotide phosphodiesterase 1B	Pde1b	0.912919
Q61481	Calcium/calmodulin-dependent 3~,5~-cyclic nucleotide phosphodiesterase 1A	Pde1a	0.913168
Q8BRN9	Coiled-coil and C2 domain-containing protein 1B	Cc2d1b	0.913231
Q8R3P0	Aspartoacylase	Aspa	0.913462
Q61036	Serine/threonine-protein kinase PAK 3	Pak3	0.913793
Q61189	Methylosome subunit pICln	Clns1a	0.913984
Q99J99	3-mercaptopyruvate sulfurtransferase	Mpst	0.914025
P47867	Secretogranin-3	Scg3	0.91411
O35621	Phosphomannomutase 1	Pmm1	0.914355
P35821	Tyrosine-protein phosphatase non-receptor type 1	Ptpn1	0.914436
Q9CZ28	Vacuolar-sorting protein SNF8	Snf8	0.91458
P17156	Heat shock-related 70 kDa protein 2	Hspa2	0.914663
Q6NS52	Diacylglycerol kinase beta	Dgkb	0.914751
O09131	Glutathione S-transferase omega-1	Gsto1	0.914904
Q3V3Q7	Phosphofurin acidic cluster sorting protein 2	Pacs2	0.914933
P63011	Ras-related protein Rab-3A	Rab3a	0.915067
Q9Z2M7	Phosphomannomutase 2	Pmm2	0.915262
O54946	DnaJ homolog subfamily B member 6	Dnajb6	0.915698
Q99LD9	Translation initiation factor eIF-2B subunit beta	Eif2b2	0.916306
P31648	Sodium- and chloride-dependent GABA transporter 1	Slc6a1	0.916465
Q9QYJ3	DnaJ homolog subfamily B member 1	Dnajb1	0.916547
Q9ER35	Fructosamine-3-kinase	Fn3k	0.916628
Q99J45	Nuclear receptor-binding protein	Nrbp1	0.917066
Q60854	Serpin B6	Serpinb6	0.917188
Q9CYG7	Mitochondrial import receptor subunit TOM34	Tomm34	0.917264
O88545	COP9 signalosome complex subunit 6	Cops6	0.917355
Q9CYN9	Renin receptor	Atp6ap2	0.917585
Q9D964	Glycine amidinotransferase, mitochondrial	Gatm	0.91763
Q9JK48	Endophilin-B1	Sh3glb1	0.917755
Q9CX56	26S proteasome non-ATPase regulatory subunit 8	Psmd8	0.917828
Q91VE0	Long-chain fatty acid transport protein 4	Slc27a4	0.918203
P31938	Dual specificity mitogen-activated protein kinase kinase 1	Map2k1	0.918338
P48771	Cytochrome c oxidase subunit 7A2, mitochondrial	Cox7a2	0.918387
Q9D7B6	Isobutyryl-CoA dehydrogenase, mitochondrial	Acad8	0.918576
Q99PL6	UBX domain-containing protein 6	Ubxn6	0.918692
P50544	Very long-chain specific acyl-CoA dehydrogenase, mitochondrial	Acadvl	0.918699
Q3V0K9	Plastin-1	Pls1	0.91875
Q924Y0	Gamma-butyrobetaine dioxygenase	Bbox1	0.918853
P24472	Glutathione S-transferase A4	Gsta4	0.918984
Q9CQI3	Glia maturation factor beta	Gmfb	0.918994
Q9Z2U1	Proteasome subunit alpha type-5	Psma5	0.919061
Q7TMB8	Cytoplasmic FMR1-interacting protein 1	Cyfip1	0.919207
Q9DCT8	Cysteine-rich protein 2	Crip2	0.919231
P21278	Guanine nucleotide-binding protein subunit alpha-11	Gna11	0.919278
P48318	Glutamate decarboxylase 1	Gad1	0.919285
Q9R0P3	S-formylglutathione hydrolase	Esd	0.919617
Q80Z60	Endothelin-converting enzyme 2	Ece2	0.91975
P07214	SPARC	Sparc	0.919786
O54781	SRSF protein kinase 2	Srpk2	0.919809
Q99L04	Dehydrogenase/reductase SDR family member 1	Dhrs1	0.919884
P84096	Rho-related GTP-binding protein RhoG	Rhog	0.920039
Q8BH57	WD repeat-containing protein 48	Wdr48	0.920077
Q924M7	Mannose-6-phosphate isomerase	Mpi	0.920427
P62204	Calmodulin	Calm1	0.920466
Q9D6M3	Mitochondrial glutamate carrier 1	Slc25a22	0.920498
Q78JE5	F-box only protein 22	Fbxo22	0.920635
Q6P3D0	U8 snoRNA-decapping enzyme	Nudt16	0.920673
P21836	Acetylcholinesterase	Ache	0.920885
Q8BGQ1	Spermatogenesis-defective protein 39 homolog	Vipas39	0.920926
Q8BMF3	NADP-dependent malic enzyme, mitochondrial	Me3	0.921128
Q9EPC1	Alpha-parvin	Parva	0.921245
Q9QXT8	Calsenilin	Kcnip3	0.921294
Q9DCC4	Pyrroline-5-carboxylate reductase 3	Pycrl	0.921343
Q9QUG9	RAS guanyl-releasing protein 2	Rasgrp2	0.921359
Q9EQ06	Estradiol 17-beta-dehydrogenase 11	Hsd17b11	0.92155
Q3TDK6	Protein rogdi homolog	Rogdi	0.921777
Q9JJC6	RILP-like protein 1	Rilpl1	0.921777
Q8BIG7	Catechol O-methyltransferase domain-containing protein 1	Comtd1	0.921965
Q63810	Calcineurin subunit B type 1	Ppp3r1	0.921965
Q8CIV8	Tubulin-specific chaperone E	Tbce	0.922372
Q8K1L5	Protein phosphatase 1 regulatory subunit 11	Ppp1r11	0.922434
Q9WUC3	Lymphocyte antigen 6H	Ly6h	0.922559
Q9CQX5	Claudin domain-containing protein 1	Cldnd1	0.922596
O70362	Phosphatidylinositol-glycan-specific phospholipase D	Gpld1	0.922854
Q9WTX6	Cullin-1	Cul1	0.922966
Q91VR7	Microtubule-associated proteins 1A/1B light chain 3A	Map1lc3a	0.923077
P99027	60S acidic ribosomal protein P2	Rplp2	0.923113
Q9D5V5	Cullin-5	Cul5	0.923187
Q8BZF8	Phosphoglucomutase-like protein 5	Pgm5	0.923263
Q9CZY3	Ubiquitin-conjugating enzyme E2 variant 1	Ube2v1	0.923484
E9Q4J9	Adhesion G-protein coupled receptor F2	Adgrf2	0.923558
P70290	55 kDa erythrocyte membrane protein	Mpp1	0.923708
O35409	Glutamate carboxypeptidase 2	Folh1	0.923819
Q8K268	ATP-binding cassette sub-family F member 3	Abcf3	0.923851
Q9CQE5	Regulator of G-protein signaling 10	Rgs10	0.924002
Q8BLR2	Copine-4	Cpne4	0.92402
P18894	D-amino-acid oxidase	Dao	0.924111
O70293	G protein-coupled receptor kinase 6	Grk6	0.924546
P46061	Ran GTPase-activating protein 1	Rangap1	0.924762
Q6ZQI3	Malectin	Mlec	0.924928
Q8K4I3	Rho guanine nucleotide exchange factor 6	Arhgef6	0.925154
Q9R1T4	Septin-6	42619	0.925252
O08709	Peroxiredoxin-6	Prdx6	0.925287
Q3U1F9	Phosphoprotein associated with glycosphingolipid-enriched microdomains 1	Pag1	0.925337
Q9R0N5	Synaptotagmin-5	Syt5	0.925424
Q8C033	Rho guanine nucleotide exchange factor 10	Arhgef10	0.925517
Q9D0M5	Dynein light chain 2, cytoplasmic	Dynll2	0.925552
P70232	Neural cell adhesion molecule L1-like protein	Chl1	0.925695
P63085	Mitogen-activated protein kinase 1	Mapk1	0.925783
P19157	Glutathione S-transferase P 1	Gstp1	0.925855
Q6ZPF3	T-lymphoma invasion and metastasis-inducing protein 2	Tiam2	0.925857
Q9CXY6	Interleukin enhancer-binding factor 2	Ilf2	0.925979
Q62421	Endophilin-A3	Sh3gl3	0.92598
Q0GA42	Metal transporter CNNM1	Cnnm1	0.926139
P18242	Cathepsin D	Ctsd	0.92621
Q8CIM7	Cytochrome P450 2D26	Cyp2d26	0.926301
Q7TQI3	Ubiquitin thioesterase OTUB1	Otub1	0.926316
Q9D1E6	Tubulin-folding cofactor B	Tbcb	0.926316
P63001	Ras-related C3 botulinum toxin substrate 1	Rac1	0.926357
Q99LX0	Protein deglycase DJ-1	Park7	0.926407
P08122	Collagen alpha-2(IV) chain	Col4a2	0.926535
Q8BGF6	ELMO domain-containing protein 2	Elmod2	0.926782
Q6PGE7	Sodium-dependent proline transporter	Slc6a7	0.926829
Q6PCX7	Repulsive guidance molecule A	Rgma	0.926912
Q9D020	Cytosolic 5~-nucleotidase 3A	Nt5c3a	0.926947
Q91V09	WD repeat-containing protein 13	Wdr13	0.927299
Q9CRC8	Leucine-rich repeat-containing protein 40	Lrrc40	0.927334
Q9WV60	Glycogen synthase kinase-3 beta	Gsk3b	0.927377
Q8VCM8	Nicalin	Ncln	0.927423
Q14BI2	Metabotropic glutamate receptor 2	Grm2	0.927474
Q9D0B6	Protein PBDC1	Pbdc1	0.927508
Q9Z0G0	PDZ domain-containing protein GIPC1	Gipc1	0.927606
Q61147	Ceruloplasmin	Cp	0.927641
Q9CRA9	FGFR1 oncogene partner 2 homolog	Fgfr1op2	0.927676
O55135	Eukaryotic translation initiation factor 6	Eif6	0.927746
Q71RI9	Kynurenine--oxoglutarate transaminase 3	Ccbl2	0.927775
Q8BTY1	Kynurenine--oxoglutarate transaminase 1	Ccbl1	0.92782
P62317	Small nuclear ribonucleoprotein Sm D2	Snrpd2	0.927855
P68033	Actin, alpha cardiac muscle 1	Actc1	0.927988
P60487	Pyridoxal phosphate phosphatase	Pdxp	0.928092
P51859	Hepatoma-derived growth factor	Hdgf	0.928117
P17742	Peptidyl-prolyl cis-trans isomerase A	Ppia	0.928333
Q60857	Sodium-dependent serotonin transporter	Slc6a4	0.928431
Q91WA3	Histone deacetylase 11	Hdac11	0.928468
Q8VEK0	Cell cycle control protein 50A	Tmem30a	0.928882
P21300	Aldose reductase-related protein 1	Akr1b7	0.928988
Q01815	Voltage-dependent L-type calcium channel subunit alpha-1C	Cacna1c	0.929165
P60202	Myelin proteolipid protein	Plp1	0.929195
Q9D967	Magnesium-dependent phosphatase 1	Mdp1	0.929537
P42230	Signal transducer and activator of transcription 5A	Stat5a	0.929564
Q06890	Clusterin	Clu	0.929577
Q3ULJ0	Glycerol-3-phosphate dehydrogenase 1-like protein	Gpd1l	0.929605
Q6NVF0	Inositol polyphosphate 5-phosphatase OCRL-1	Ocrl	0.92974
Q9CPU0	Lactoylglutathione lyase	Glo1	0.929816
P70280	Vesicle-associated membrane protein 7	Vamp7	0.929918
Q8BVA5	Lipid droplet-associated hydrolase	Ldah	0.930481
P06151	L-lactate dehydrogenase A chain	Ldha	0.930515
Q3UHH2	Solute carrier family 22 member 23	Slc22a23	0.930683
Q9DCB8	Iron-sulfur cluster assembly 2 homolog, mitochondrial	Isca2	0.930921
Q91WC0	Histone-lysine N-methyltransferase setd3	Setd3	0.930935
P51432	1-phosphatidylinositol 4,5-bisphosphate phosphodiesterase beta-3	Plcb3	0.931301
Q91YJ2	Sorting nexin-4	Snx4	0.93132
P70349	Histidine triad nucleotide-binding protein 1	Hint1	0.931764
Q9CQJ8	NADH dehydrogenase [ubiquinone] 1 beta subcomplex subunit 9	Ndufb9	0.93184
Q9EQ20	Methylmalonate-semialdehyde dehydrogenase [acylating], mitochondrial	Aldh6a1	0.931884
Q8BH74	Nuclear pore complex protein Nup107	Nup107	0.932006
O35083	1-acyl-sn-glycerol-3-phosphate acyltransferase alpha	Agpat1	0.932072
Q3UHK1	Proton myo-inositol cotransporter	Slc2a13	0.932155
Q91ZA3	Propionyl-CoA carboxylase alpha chain, mitochondrial	Pcca	0.932294
P97493	Thioredoxin, mitochondrial	Txn2	0.9324
P11352	Glutathione peroxidase 1	Gpx1	0.932465
Q8BYL4	Tyrosine--tRNA ligase, mitochondrial	Yars2	0.932692
Q9JHU9	Inositol-3-phosphate synthase 1	Isyna1	0.93272
Q80TB8	Synaptic vesicle membrane protein VAT-1 homolog-like	Vat1l	0.932883
O70251	Elongation factor 1-beta	Eef1b	0.932915
Q9JKK1	Syntaxin-6	Stx6	0.932915
Q9CRY7	Glycerophosphodiester phosphodiesterase domain-containing protein 1	Gdpd1	0.932947
Q9D0F9	Phosphoglucomutase-1	Pgm1	0.93298
Q60875	Rho guanine nucleotide exchange factor 2	Arhgef2	0.933073
Q9JMD0	BUB3-interacting and GLEBS motif-containing protein ZNF207	Znf207	0.933174
Q60759	Glutaryl-CoA dehydrogenase, mitochondrial	Gcdh	0.933204
Q8C754	Vacuolar protein sorting-associated protein 52 homolog	Vps52	0.933269
P62874	Guanine nucleotide-binding protein G(I)/G(S)/G(T) subunit beta-1	Gnb1	0.933333
Q9EPR5	VPS10 domain-containing receptor SorCS2	Sorcs2	0.933366
P97952	Sodium channel subunit beta-1	Scn1b	0.93343
P84084	ADP-ribosylation factor 5	Arf5	0.933694
Q80TA6	Myotubularin-related protein 12	Mtmr12	0.934039
Q9WVK4	EH domain-containing protein 1	Ehd1	0.934066
Q61165	Sodium/hydrogen exchanger 1	Slc9a1	0.934071
Q9JIF0	Protein arginine N-methyltransferase 1	Prmt1	0.934077
Q9CR21	Acyl carrier protein, mitochondrial	Ndufab1	0.934109
P70261	Paladin	Pald1	0.93414
O88845	A-kinase anchor protein 10, mitochondrial	Akap10	0.934236
Q922Q9	Chitinase domain-containing protein 1	Chid1	0.934282
Q3UHE1	Membrane-associated phosphatidylinositol transfer protein 3	Pitpnm3	0.934466
Q80X80	C2 domain-containing protein 2-like	C2cd2l	0.934673
P35283	Ras-related protein Rab-12	Rab12	0.93472
Q8BHE8	Uncharacterized protein C2orf47 homolog, mitochondrial	Q8BHE8	0.934783
Q3THE2	Myosin regulatory light chain 12B	Myl12b	0.934793
Q8CBW3	Abl interactor 1	Abi1	0.934803
Q8JZV7	Putative N-acetylglucosamine-6-phosphate deacetylase	Amdhd2	0.935015
Q8R516	E3 ubiquitin-protein ligase MIB2	Mib2	0.935185
Q6PDS3	Sterile alpha and TIR motif-containing protein 1	Sarm1	0.93519
P70452	Syntaxin-4	Stx4	0.935203
Q8R164	Valacyclovir hydrolase	Bphl	0.935207
Q3UM45	Protein phosphatase 1 regulatory subunit 7	Ppp1r7	0.935234
P49813	Tropomodulin-1	Tmod1	0.935311
P14106	Complement C1q subcomponent subunit B	C1qb	0.935374
P70188	Kinesin-associated protein 3	Kifap3	0.935468
Q8BXR9	Oxysterol-binding protein-related protein 6	Osbpl6	0.93562
P18872	Guanine nucleotide-binding protein G(o) subunit alpha	Gnao1	0.935624
Q8VI63	MOB kinase activator 2	Mob2	0.93578
Q60931	Voltage-dependent anion-selective channel protein 3	Vdac3	0.935811
Q9DCS9	NADH dehydrogenase [ubiquinone] 1 beta subcomplex subunit 10	Ndufb10	0.93586
Q9Z2H5	Band 4.1-like protein 1	Epb41l1	0.935922
Q9CR24	Nucleoside diphosphate-linked moiety X motif 8, mitochondrial	Nudt8	0.936061
Q8C5H8	NAD kinase 2, mitochondrial	Nadk2	0.936232
Q91ZP9	N-terminal EF-hand calcium-binding protein 2	Necab2	0.936253
Q925E7	Serine/threonine-protein phosphatase 2A 55 kDa regulatory subunit B delta isoform	Ppp2r2d	0.936315
P0C027	Diphosphoinositol polyphosphate phosphohydrolase 3-alpha	Nudt10	0.936461
P58404	Striatin-4	Strn4	0.936531
Q62077	1-phosphatidylinositol 4,5-bisphosphate phosphodiesterase gamma-1	Plcg1	0.937168
O35454	Chloride transport protein 6	Clcn6	0.937196
P99024	Tubulin beta-5 chain	Tubb5	0.937318
A2RT62	F-box/LRR-repeat protein 16	Fbxl16	0.937348
Q80YD1	ATP-dependent RNA helicase SUPV3L1, mitochondrial	Supv3l1	0.937409
Q91VI7	Ribonuclease inhibitor	Rnh1	0.93744
Q69ZZ6	Transmembrane and coiled-coil domains protein 1	Tmcc1	0.937441
Q922M3	BTB/POZ domain-containing adapter for CUL3-mediated RhoA degradation protein 3	Kctd10	0.937561
Q9JHI5	Isovaleryl-CoA dehydrogenase, mitochondrial	Ivd	0.937681
Q8BXK8	Arf-GAP with GTPase, ANK repeat and PH domain-containing protein 1	Agap1	0.937739
Q8VHI6	Wiskott-Aldrich syndrome protein family member 3	Wasf3	0.937739
P68372	Tubulin beta-4B chain	Tubb4b	0.937984
P35700	Peroxiredoxin-1	Prdx1	0.938015
P68254	14-3-3 protein theta	Ywhaq	0.93807
P63028	Translationally-controlled tumor protein	Tpt1	0.938326
Q3TES0	IQ motif and SEC7 domain-containing protein 3	Iqsec3	0.938386
Q8C419	Probable G-protein coupled receptor 158	Gpr158	0.93855
P34022	Ran-specific GTPase-activating protein	Ranbp1	0.938588
Q9CQF3	Cleavage and polyadenylation specificity factor subunit 5	Nudt21	0.938677
Q8CGA0	Protein phosphatase 1F	Ppm1f	0.938697
Q9CZN8	Glutamyl-tRNA(Gln) amidotransferase subunit A, mitochondrial	Qrsl1	0.938805
Q8C079	Striatin-interacting protein 1	Strip1	0.938865
Q62095	ATP-dependent RNA helicase DDX3Y	Ddx3y	0.939101
Q3TXX4	Vesicular glutamate transporter 1	Slc17a7	0.939291
Q9DCZ1	GMP reductase 1	Gmpr	0.939409
P53994	Ras-related protein Rab-2A	Rab2a	0.939424
P51830	Adenylate cyclase type 9	Adcy9	0.939542
O35098	Dihydropyrimidinase-related protein 4	Dpysl4	0.939684
P70174	Histamine H1 receptor	Hrh1	0.939747
Q64332	Synapsin-2	Syn2	0.939864
P41233	ATP-binding cassette sub-family A member 1	Abca1	0.940241
Q8BY02	NF-kappa-B-repressing factor	Nkrf	0.940291
Q6P8J2	Diamine acetyltransferase 2	Sat2	0.94032
Q9WVT6	Carbonic anhydrase 14	Ca14	0.94058
Q91W90	Thioredoxin domain-containing protein 5	Txndc5	0.940633
Q99M31	Heat shock 70 kDa protein 14	Hspa14	0.94078
P61202	COP9 signalosome complex subunit 2	Cops2	0.940808
Q99JI6	Ras-related protein Rap-1b	Rap1b	0.940863
P58802	TBC1 domain family member 10A	Tbc1d10a	0.940954
Q505F5	Leucine-rich repeat-containing protein 47	Lrrc47	0.941062
Q91YP2	Neurolysin, mitochondrial	Nln	0.941092
Q9CXI5	Mesencephalic astrocyte-derived neurotrophic factor	Manf	0.941119
Q99PU5	Long-chain-fatty-acid--CoA ligase ACSBG1	Acsbg1	0.941233
Q80TL4	Protein KIAA1045	Kiaa1045	0.941234
P61222	ATP-binding cassette sub-family E member 1	Abce1	0.941459
Q8JZP2	Synapsin-3	Syn3	0.941599
Q9CXF4	TBC1 domain family member 15	Tbc1d15	0.941606
Q99JT2	Serine/threonine-protein kinase 26	Stk26	0.941634
Q9CQJ6	Density-regulated protein	Denr	0.941724
Q9D892	Inosine triphosphate pyrophosphatase	Itpa	0.941724
Q91YL2	E3 ubiquitin-protein ligase RNF126	Rnf126	0.941748
Q9DBJ1	Phosphoglycerate mutase 1	Pgam1	0.941776
O70161	Phosphatidylinositol 4-phosphate 5-kinase type-1 gamma	Pip5k1c	0.941905
P63325	40S ribosomal protein S10	Rps10	0.941994
P46096	Synaptotagmin-1	Syt1	0.942008
Q01063	cAMP-specific 3~,5~-cyclic phosphodiesterase 4D	Pde4d	0.942177
Q99K51	Plastin-3	Pls3	0.942177
P15532	Nucleoside diphosphate kinase A	Nme1	0.942205
P20060	Beta-hexosaminidase subunit beta	Hexb	0.942308
Q80TM9	Nischarin	Nisch	0.942326
Q9R0P9	Ubiquitin carboxyl-terminal hydrolase isozyme L1	Uchl1	0.942635
P15105	Glutamine synthetase	Glul	0.942746
P16858	Glyceraldehyde-3-phosphate dehydrogenase	Gapdh	0.942982
P24527	Leukotriene A-4 hydrolase	Lta4h	0.943121
Q921T2	Torsin-1A-interacting protein 1	Tor1aip1	0.943204
Q9D6K8	FUN14 domain-containing protein 2	Fundc2	0.943231
Q05816	Fatty acid-binding protein, epidermal	Fabp5	0.943249
Q6P069	Sorcin	Sri	0.94358
Q9Z140	Copine-6	Cpne6	0.943607
Q8BG39	Synaptic vesicle glycoprotein 2B	Sv2b	0.943689
Q9D7X8	Gamma-glutamylcyclotransferase	Ggct	0.94371
Q9D517	1-acyl-sn-glycerol-3-phosphate acyltransferase gamma	Agpat3	0.943875
P62962	Profilin-1	Pfn1	0.943957
Q9CYH2	Redox-regulatory protein FAM213A	Fam213a	0.943984
Q9DCL9	Multifunctional protein ADE2	Paics	0.943984
P62743	AP-2 complex subunit sigma	Ap2s1	0.944148
Q9CQZ6	NADH dehydrogenase [ubiquinone] 1 beta subcomplex subunit 3	Ndufb3	0.944148
Q8BWQ6	UPF0505 protein C16orf62 homolog	Q8BWQ6	0.944258
Q8VHE0	Translocation protein SEC63 homolog	Sec63	0.944265
Q9CQ06	39S ribosomal protein L24, mitochondrial	Mrpl24	0.944417
P60710	Actin, cytoplasmic 1	Actb	0.944418
P61161	Actin-related protein 2	Actr2	0.944499
Q8R016	Bleomycin hydrolase	Blmh	0.944691
Q6ZWX6	Eukaryotic translation initiation factor 2 subunit 1	Eif2s1	0.944794
Q63932	Dual specificity mitogen-activated protein kinase kinase 2	Map2k2	0.9448
P97363	Serine palmitoyltransferase 2	Sptlc2	0.945039
Q64511	DNA topoisomerase 2-beta	Top2b	0.945339
P17427	AP-2 complex subunit alpha-2	Ap2a2	0.945419
B1AXP6	Mitochondrial import receptor subunit TOM5 homolog	Tomm5	0.945499
O70325	Phospholipid hydroperoxide glutathione peroxidase, mitochondrial	Gpx4	0.945578
Q8BW75	Amine oxidase [flavin-containing] B	Maob	0.945578
Q9EPE9	Manganese-transporting ATPase 13A1	Atp13a1	0.945736
Q9DBC0	Selenoprotein O	Selo	0.945789
Q9CQX8	28S ribosomal protein S36, mitochondrial	Mrps36	0.945827
Q8BRJ3	RELT-like protein 2	Rell2	0.945866
P16125	L-lactate dehydrogenase B chain	Ldhb	0.945868
Q04736	Tyrosine-protein kinase Yes	Yes1	0.945933
P22907	Porphobilinogen deaminase	Hmbs	0.945959
Q9CQI6	Coactosin-like protein	Cotl1	0.946088
P58389	Serine/threonine-protein phosphatase 2A activator	Ppp2r4	0.946158
Q06185	ATP synthase subunit e, mitochondrial	Atp5i	0.946158
Q9Z1B3	1-phosphatidylinositol 4,5-bisphosphate phosphodiesterase beta-1	Plcb1	0.946195
P48453	Serine/threonine-protein phosphatase 2B catalytic subunit beta isoform	Ppp3cb	0.946199
O70133	ATP-dependent RNA helicase A	Dhx9	0.946247
Q5SQX6	Cytoplasmic FMR1-interacting protein 2	Cyfip2	0.946289
Q8VHG2	Angiomotin	Amot	0.946341
O55057	Retinal rod rhodopsin-sensitive cGMP 3~,5~-cyclic phosphodiesterase subunit delta	Pde6d	0.94655
P48428	Tubulin-specific chaperone A	Tbca	0.946569
P49722	Proteasome subunit alpha type-2	Psma2	0.946699
Q3UVL4	Vacuolar protein sorting-associated protein 51 homolog	Vps51	0.946783
Q8C2Q3	RNA-binding protein 14	Rbm14	0.946907
Q91YP0	L-2-hydroxyglutarate dehydrogenase, mitochondrial	L2hgdh	0.947033
O35495	Cyclin-dependent kinase 14	Cdk14	0.947036
O55126	Protein NipSnap homolog 2	Gbas	0.947062
P97291	Cadherin-8	Cdh8	0.947164
O35900	U6 snRNA-associated Sm-like protein LSm2	Lsm2	0.947394
Q05512	Serine/threonine-protein kinase MARK2	Mark2	0.947522
P97371	Proteasome activator complex subunit 1	Psme1	0.947523
Q8K1A6	Coiled-coil and C2 domain-containing protein 1A	Cc2d1a	0.947626
Q9EQQ9	Protein O-GlcNAcase	Mgea5	0.9477
Q61730	Interleukin-1 receptor accessory protein	Il1rap	0.947728
P97447	Four and a half LIM domains protein 1	Fhl1	0.947801
P45376	Aldose reductase	Akr1b1	0.947826
Q9DB41	Mitochondrial glutamate carrier 2	Slc25a18	0.947826
O70152	Dolichol-phosphate mannosyltransferase subunit 1	Dpm1	0.94783
P63168	Dynein light chain 1, cytoplasmic	Dynll1	0.94783
Q9R0N7	Synaptotagmin-7	Syt7	0.947957
Q9Z0F7	Gamma-synuclein	Sncg	0.948033
P57759	Endoplasmic reticulum resident protein 29	Erp29	0.948123
Q5SP85	Coiled-coil domain-containing protein 85A	Ccdc85a	0.948192
P46664	Adenylosuccinate synthetase isozyme 2	Adss	0.948225
Q9CQR4	Acyl-coenzyme A thioesterase 13	Acot13	0.948504
Q9DC70	NADH dehydrogenase [ubiquinone] iron-sulfur protein 7, mitochondrial	Ndufs7	0.94868
O70493	Sorting nexin-12	Snx12	0.94868
Q8R5M8	Cell adhesion molecule 1	Cadm1	0.948995
Q91XM9	Disks large homolog 2	Dlg2	0.949079
P70168	Importin subunit beta-1	Kpnb1	0.949087
Q6PDM2	Serine/arginine-rich splicing factor 1	Srsf1	0.949094
O35239	Tyrosine-protein phosphatase non-receptor type 9	Ptpn9	0.949169
Q91V61	Sideroflexin-3	Sfxn3	0.949202
P36916	Guanine nucleotide-binding protein-like 1	Gnl1	0.949405
Q8C0L0	Thioredoxin-related transmembrane protein 4	Tmx4	0.949466
P17563	Selenium-binding protein 1	Selenbp1	0.94951
P61957	Small ubiquitin-related modifier 2	Sumo2	0.949609
O88696	ATP-dependent Clp protease proteolytic subunit, mitochondrial	Clpp	0.949633
Q3UGY8	Brefeldin A-inhibited guanine nucleotide-exchange protein 3	Arfgef3	0.949633
O35250	Exocyst complex component 7	Exoc7	0.949707
P00158	Cytochrome b	Mt-Cyb	0.949707
Q61290	Voltage-dependent R-type calcium channel subunit alpha-1E	Cacna1e	0.949707
Q8CGK7	Guanine nucleotide-binding protein G(olf) subunit alpha	Gnal	0.949805
P08030	Adenine phosphoribosyltransferase	Aprt	0.94983
Q99PT1	Rho GDP-dissociation inhibitor 1	Arhgdia	0.949853
Q8K4X7	1-acyl-sn-glycerol-3-phosphate acyltransferase delta	Agpat4	0.949951
P47740	Fatty aldehyde dehydrogenase	Aldh3a2	0.950096
Q61598	Rab GDP dissociation inhibitor beta	Gdi2	0.950097
Q9QUI0	Transforming protein RhoA	Rhoa	0.950171
Q3THS6	S-adenosylmethionine synthase isoform type-2	Mat2a	0.950192
Q60673	Receptor-type tyrosine-protein phosphatase-like N	Ptprn	0.950266
P17182	Alpha-enolase	Eno1	0.950268
Q9Z0S9	Prenylated Rab acceptor protein 1	Rabac1	0.950268
Q9Z2D0	Myotubularin-related protein 9	Mtmr9	0.950268
Q9Z0S1	3~(2~),5~-bisphosphate nucleotidase 1	Bpnt1	0.950605
Q7TPR4	Alpha-actinin-1	Actn1	0.950635
Q8BG02	Serine/threonine-protein phosphatase 2A 55 kDa regulatory subunit B gamma isoform	Ppp2r2c	0.950732
Q91VT4	Carbonyl reductase family member 4	Cbr4	0.950756
Q9ERS2	NADH dehydrogenase [ubiquinone] 1 alpha subcomplex subunit 13	Ndufa13	0.950756
P16054	Protein kinase C epsilon type	Prkce	0.950787
P12658	Calbindin	Calb1	0.950875
Q80UW2	F-box only protein 2	Fbxo2	0.951042
P50396	Rab GDP dissociation inhibitor alpha	Gdi1	0.951172
Q8VD62	UPF0696 protein C11orf68 homolog	Bles03	0.951456
Q9CRB6	Tubulin polymerization-promoting protein family member 3	Tppp3	0.95148
P61294	Ras-related protein Rab-6B	Rab6b	0.951518
O08553	Dihydropyrimidinase-related protein 2	Dpysl2	0.951566
P51863	V-type proton ATPase subunit d 1	Atp6v0d1	0.95166
Q8K406	Leucine-rich repeat LGI family member 3	Lgi3	0.9517
Q07813	Apoptosis regulator BAX	Bax	0.951731
Q8BJI1	Sodium-dependent neutral amino acid transporter SLC6A17	Slc6a17	0.951825
Q9CYT6	Adenylyl cyclase-associated protein 2	Cap2	0.951895
Q8VEH8	Endoplasmic reticulum lectin 1	Erlec1	0.951937
P70202	Latexin	Lxn	0.951942
P05064	Fructose-bisphosphate aldolase A	Aldoa	0.951984
Q3UVX5	Metabotropic glutamate receptor 5	Grm5	0.952078
Q8BFS6	Serine/threonine-protein phosphatase CPPED1	Cpped1	0.952078
P97461	40S ribosomal protein S5	Rps5	0.952148
Q8BMI3	ADP-ribosylation factor-binding protein GGA3	Gga3	0.952239
O55137	Acyl-coenzyme A thioesterase 1	Acot1	0.952264
Q80UU9	Membrane-associated progesterone receptor component 2	Pgrmc2	0.952358
Q810J8	Zinc finger FYVE domain-containing protein 1	Zfyve1	0.952474
Q9Z2Q6	Septin-5	42618	0.952474
O35969	Guanidinoacetate N-methyltransferase	Gamt	0.952544
P63141	Potassium voltage-gated channel subfamily A member 2	Kcna2	0.952611
Q923D2	Flavin reductase (NADPH)	Blvrb	0.952637
O88741	Ganglioside-induced differentiation-associated protein 1	Gdap1	0.95266
Q8BTG7	Protein NDRG4	Ndrg4	0.95266
O89017	Legumain	Lgmn	0.952752
P51660	Peroxisomal multifunctional enzyme type 2	Hsd17b4	0.952771
Q3UGR5	Haloacid dehalogenase-like hydrolase domain-containing protein 2	Hdhd2	0.952958
Q9EPL8	Importin-7	Ipo7	0.952958
Q9CPQ3	Mitochondrial import receptor subunit TOM22 homolog	Tomm22	0.952969
P62331	ADP-ribosylation factor 6	Arf6	0.953056
Q9DCS3	Trans-2-enoyl-CoA reductase, mitochondrial	Mecr	0.953102
Q9ERD7	Tubulin beta-3 chain	Tubb3	0.953102
Q11011	Puromycin-sensitive aminopeptidase	Npepps	0.953239
Q61753	D-3-phosphoglycerate dehydrogenase	Phgdh	0.953285
O89112	LanC-like protein 1	Lancl1	0.953304
Q9DCM2	Glutathione S-transferase kappa 1	Gstk1	0.95334
Q64735	Complement component receptor 1-like protein	Cr1l	0.953372
P62812	Gamma-aminobutyric acid receptor subunit alpha-1	Gabra1	0.953409
Q60631	Growth factor receptor-bound protein 2	Grb2	0.95358
Q8R0S2	IQ motif and SEC7 domain-containing protein 1	Iqsec1	0.953672
Q08642	Protein-arginine deiminase type-2	Padi2	0.953816
O55042	Alpha-synuclein	Snca	0.953944
Q9QZE7	Translin-associated protein X	Tsnax	0.953973
Q91VX2	Ubiquitin-associated protein 2	Ubap2	0.954012
P28663	Beta-soluble NSF attachment protein	Napb	0.954124
Q8BIV3	Ran-binding protein 6	Ranbp6	0.95441
P50096	Inosine-5~-monophosphate dehydrogenase 1	Impdh1	0.954501
Q60737	Casein kinase II subunit alpha	Csnk2a1	0.954501
P56391	Cytochrome c oxidase subunit 6B1	Cox6b1	0.954523
Q8JZN7	Mitochondrial Rho GTPase 2	Rhot2	0.954568
Q9Z218	Dipeptidyl aminopeptidase-like protein 6	Dpp6	0.954745
Q9CY64	Biliverdin reductase A	Blvra	0.954813
P10126	Elongation factor 1-alpha 1	Eef1a1	0.954836
Q9D6H2	Intraflagellar transport protein 25 homolog	Hspb11	0.95488
Q9QXY6	EH domain-containing protein 3	Ehd3	0.95488
Q8BG73	SH3 domain-binding glutamic acid-rich-like protein 2	Sh3bgrl2	0.954924
Q8VHJ5	Serine/threonine-protein kinase MARK1	Mark1	0.954924
P42227	Signal transducer and activator of transcription 3	Stat3	0.954968
Q6PD26	GPI transamidase component PIG-S	Pigs	0.954985
Q9D1G1	Ras-related protein Rab-1B	Rab1b	0.955128
P47955	60S acidic ribosomal protein P1	Rplp1	0.955231
P62746	Rho-related GTP-binding protein RhoB	Rhob	0.955326
P70296	Phosphatidylethanolamine-binding protein 1	Pebp1	0.955501
Q8BZW8	NHL repeat-containing protein 2	Nhlrc2	0.955523
Q62465	Synaptic vesicle membrane protein VAT-1 homolog	Vat1	0.955588
Q9JM13	Rab5 GDP/GTP exchange factor	Rabgef1	0.955598
Q7TSH2	Phosphorylase b kinase regulatory subunit beta	Phkb	0.955718
Q7TMM9	Tubulin beta-2A chain	Tubb2a	0.955752
Q8K1R3	Polyribonucleotide nucleotidyltransferase 1, mitochondrial	Pnpt1	0.955904
Q8BGY7	Protein FAM210A	Fam210a	0.955947
Q5SUR0	Phosphoribosylformylglycinamidine synthase	Pfas	0.955954
Q8BJY1	26S proteasome non-ATPase regulatory subunit 5	Psmd5	0.955969
Q9JI11	Serine/threonine-protein kinase 4	Stk4	0.956033
Q921M3	Splicing factor 3B subunit 3	Sf3b3	0.956049
O08848	60 kDa SS-A/Ro ribonucleoprotein	Trove2	0.956055
O09111	NADH dehydrogenase [ubiquinone] 1 beta subcomplex subunit 11, mitochondrial	Ndufb11	0.956098
Q9D0M3	Cytochrome c1, heme protein, mitochondrial	Cyc1	0.956162
A2ASS6	Titin	Ttn	0.956187
Q8BYB9	Protein O-glucosyltransferase 1	Poglut1	0.956244
Q60932	Voltage-dependent anion-selective channel protein 1	Vdac1	0.956373
P36552	Oxygen-dependent coproporphyrinogen-III oxidase, mitochondrial	Cpox	0.9565
P57746	V-type proton ATPase subunit D	Atp6v1d	0.956735
P40124	Adenylyl cyclase-associated protein 1	Cap1	0.956757
P05202	Aspartate aminotransferase, mitochondrial	Got2	0.956778
Q8VCN6	CD99 antigen	Cd99	0.956926
P62073	Mitochondrial import inner membrane translocase subunit Tim10	Timm10	0.956968
Q9JIS5	Synaptic vesicle glycoprotein 2A	Sv2a	0.957178
P10639	Thioredoxin	Txn	0.957219
Q62419	Endophilin-A2	Sh3gl1	0.957269
Q04690	Neurofibromin	Nf1	0.957332
Q00915	Retinol-binding protein 1	Rbp1	0.957384
P63213	Guanine nucleotide-binding protein G(I)/G(S)/G(O) subunit gamma-2	Gng2	0.957405
Q3UJD6	Ubiquitin carboxyl-terminal hydrolase 19	Usp19	0.957436
Q8K386	Ras-related protein Rab-15	Rab15	0.957489
P63101	14-3-3 protein zeta/delta	Ywhaz	0.957538
Q8K221	Arfaptin-2	Arfip2	0.95757
Q91YR1	Twinfilin-1	Twf1	0.95774
Q3UYC0	Protein phosphatase 1H	Ppm1h	0.957822
P43277	Histone H1.3	Hist1h1d	0.957864
Q11136	Xaa-Pro dipeptidase	Pepd	0.957946
Q9DBG3	AP-2 complex subunit beta	Ap2b1	0.958008
P40237	CD82 antigen	Cd82	0.95809
P56528	ADP-ribosyl cyclase/cyclic ADP-ribose hydrolase 1	Cd38	0.95809
Q3TMH2	Secernin-3	Scrn3	0.95819
Q9DCT1	1,5-anhydro-D-fructose reductase	Akr1e2	0.95819
Q9CZC8	Secernin-1	Scrn1	0.958251
P12849	cAMP-dependent protein kinase type I-beta regulatory subunit	Prkar1b	0.958272
Q6ZQ18	Protein EFR3 homolog B	Efr3b	0.958292
Q8VDN2	Sodium/potassium-transporting ATPase subunit alpha-1	Atp1a1	0.958354
Q8C167	Prolyl endopeptidase-like	Prepl	0.958375
Q8R0J7	Vacuolar protein sorting-associated protein 37B	Vps37b	0.958394
Q8BK03	Protein FAM73B	Fam73b	0.958395
Q6PIU9	Uncharacterized protein FLJ45252 homolog	Q6PIU9	0.958415
P61750	ADP-ribosylation factor 4	Arf4	0.958436
Q6IMP4	Pannexin-2	Panx2	0.958454
P47738	Aldehyde dehydrogenase, mitochondrial	Aldh2	0.958456
P60335	Poly(rC)-binding protein 1	Pcbp1	0.958519
P16406	Glutamyl aminopeptidase	Enpep	0.9586
P24270	Catalase	Cat	0.958641
Q61655	ATP-dependent RNA helicase DDX19A	Ddx19a	0.958641
Q3UHX2	28 kDa heat- and acid-stable phosphoprotein	Pdap1	0.958661
Q9R1C6	Diacylglycerol kinase epsilon	Dgke	0.958783
Q61545	RNA-binding protein EWS	Ewsr1	0.958803
P39087	Glutamate receptor ionotropic, kainate 2	Grik2	0.958844
Q8R2R9	AP-3 complex subunit mu-2	Ap3m2	0.958864
Q3U7U3	F-box only protein 7	Fbxo7	0.958944
Q8R1Q8	Cytoplasmic dynein 1 light intermediate chain 1	Dync1li1	0.958957
Q9CPV4	Glyoxalase domain-containing protein 4	Glod4	0.959064
P63242	Eukaryotic translation initiation factor 5A-1	Eif5a	0.959163
Q8BHK2	Sodium channel subunit beta-3	Scn3b	0.959174
P56959	RNA-binding protein FUS	Fus	0.959214
P42125	Enoyl-CoA delta isomerase 1, mitochondrial	Eci1	0.959254
Q5QNQ6	Oxysterol-binding protein 2	Osbp2	0.959274
Q9QZM0	Ubiquilin-2	Ubqln2	0.959283
Q9DC61	Mitochondrial-processing peptidase subunit alpha	Pmpca	0.959366
P21279	Guanine nucleotide-binding protein G(q) subunit alpha	Gnaq	0.959373
P38060	Hydroxymethylglutaryl-CoA lyase, mitochondrial	Hmgcl	0.959373
P62897	Cytochrome c, somatic	Cycs	0.959453
Q9CR61	NADH dehydrogenase [ubiquinone] 1 beta subcomplex subunit 7	Ndufb7	0.959453
P97300	Neuroplastin	Nptn	0.959506
P63005	Platelet-activating factor acetylhydrolase IB subunit alpha	Pafah1b1	0.959566
Q9R257	Heme-binding protein 1	Hebp1	0.959566
Q63844	Mitogen-activated protein kinase 3	Mapk3	0.959571
Q9QUH0	Glutaredoxin-1	Glrx	0.95967
P00493	Hypoxanthine-guanine phosphoribosyltransferase	Hprt1	0.959709
Q9D819	Inorganic pyrophosphatase	Ppa1	0.959725
Q3U1Y4	DENN domain-containing protein 4B	Dennd4b	0.959725
P63330	Serine/threonine-protein phosphatase 2A catalytic subunit alpha isoform	Ppp2ca	0.95974
Q99JH7	Calsyntenin-3	Clstn3	0.959745
P14094	Sodium/potassium-transporting ATPase subunit beta-1	Atp1b1	0.959784
Q9CY18	Sorting nexin-7	Snx7	0.959784
B9EHT4	CAP-Gly domain-containing linker protein 3	Clip3	0.959804
P05201	Aspartate aminotransferase, cytoplasmic	Got1	0.959863
Q68FD5	Clathrin heavy chain 1	Cltc	0.959863
Q99JP7	Gamma-glutamyltransferase 7	Ggt7	0.959863
Q8BLF1	Neutral cholesterol ester hydrolase 1	Nceh1	0.959941
Q9Z0N1	Eukaryotic translation initiation factor 2 subunit 3, X-linked	Eif2s3x	0.959981
Q9DBP5	UMP-CMP kinase	Cmpk1	0.96002
Q9R0Q7	Prostaglandin E synthase 3	Ptges3	0.960097
P18052	Receptor-type tyrosine-protein phosphatase alpha	Ptpra	0.960118
Q9Z1L5	Voltage-dependent calcium channel subunit alpha-2/delta-3	Cacna2d3	0.960177
O54692	Centromere/kinetochore protein zw10 homolog	Zw10	0.960216
P29758	Ornithine aminotransferase, mitochondrial	Oat	0.960294
Q80TE0	RNA polymerase II-associated protein 1	Rpap1	0.960294
Q9EQI8	39S ribosomal protein L46, mitochondrial	Mrpl46	0.960449
Q9CQN1	Heat shock protein 75 kDa, mitochondrial	Trap1	0.960474
Q91ZW3	SWI/SNF-related matrix-associated actin-dependent regulator of chromatin subfamily A member 5	Smarca5	0.960494
Q91YY4	ATP synthase mitochondrial F1 complex assembly factor 2	Atpaf2	0.960546
Q8BZZ3	NEDD4-like E3 ubiquitin-protein ligase WWP1	Wwp1	0.960611
O35633	Vesicular inhibitory amino acid transporter	Slc32a1	0.960641
Q9DCZ4	MICOS complex subunit Mic26	Apoo	0.960649
Q6PGB6	N-alpha-acetyltransferase 50	Naa50	0.960727
Q8VDM6	Heterogeneous nuclear ribonucleoprotein U-like protein 1	Hnrnpul1	0.960727
Q8BH95	Enoyl-CoA hydratase, mitochondrial	Echs1	0.960765
Q61735	Leukocyte surface antigen CD47	Cd47	0.960804
Q61166	Microtubule-associated protein RP/EB family member 1	Mapre1	0.960918
P68510	14-3-3 protein eta	Ywhah	0.960971
P28652	Calcium/calmodulin-dependent protein kinase type II subunit beta	Camk2b	0.960988
Q7TMF3	NADH dehydrogenase [ubiquinone] 1 alpha subcomplex subunit 12	Ndufa12	0.961045
P97772	Metabotropic glutamate receptor 1	Grm1	0.961237
Q9R1V6	Disintegrin and metalloproteinase domain-containing protein 22	Adam22	0.96124
Q8CI94	Glycogen phosphorylase, brain form	Pygb	0.96135
P62869	Transcription elongation factor B polypeptide 2	Tceb2	0.961426
Q8C1Y8	Vacuolar fusion protein CCZ1 homolog	Ccz1	0.961443
Q9CZX8	40S ribosomal protein S19	Rps19	0.961463
E9PV24	Fibrinogen alpha chain	Fga	0.961519
P18760	Cofilin-1	Cfl1	0.961557
Q8BG16	Sodium-dependent neutral amino acid transporter B(0)AT2	Slc6a15	0.961576
P62069	Ubiquitin carboxyl-terminal hydrolase 46	Usp46	0.961708
Q9D7N9	Adipocyte plasma membrane-associated protein	Apmap	0.961708
Q9JJU8	SH3 domain-binding glutamic acid-rich-like protein	Sh3bgrl	0.961727
P26883	Peptidyl-prolyl cis-trans isomerase FKBP1A	Fkbp1a	0.961727
O88441	Metaxin-2	Mtx2	0.961746
Q9DC51	Guanine nucleotide-binding protein G(k) subunit alpha	Gnai3	0.961824
P80317	T-complex protein 1 subunit zeta	Cct6a	0.9619
Q9DBF1	Alpha-aminoadipic semialdehyde dehydrogenase	Aldh7a1	0.961914
P51150	Ras-related protein Rab-7a	Rab7a	0.961933
Q9R0Y5	Adenylate kinase isoenzyme 1	Ak1	0.962007
Q99MP8	BRCA1-associated protein	Brap	0.962076
Q9WTM5	RuvB-like 2	Ruvbl2	0.962106
Q3TJZ6	Protein FAM98A	Fam98a	0.962144
Q91Z53	Glyoxylate reductase/hydroxypyruvate reductase	Grhpr	0.962181
Q9JHK4	Geranylgeranyl transferase type-2 subunit alpha	Rabggta	0.962218
P07759	Serine protease inhibitor A3K	Serpina3k	0.962556
Q9D0R2	Threonine--tRNA ligase, cytoplasmic	Tars	0.96258
Q99P30	Peroxisomal coenzyme A diphosphatase NUDT7	Nudt7	0.962598
P23927	Alpha-crystallin B chain	Cryab	0.962672
Q8BHN7	Uncharacterized protein C12orf29 homolog	Q8BHN7	0.962727
P58854	Gamma-tubulin complex component 3	Tubgcp3	0.96273
Q6P1F6	Serine/threonine-protein phosphatase 2A 55 kDa regulatory subunit B alpha isoform	Ppp2r2a	0.962761
Q9DBT5	AMP deaminase 2	Ampd2	0.962871
Q8BH69	Selenide, water dikinase 1	Sephs1	0.962872
Q8R0X7	Sphingosine-1-phosphate lyase 1	Sgpl1	0.962945
Q8VE33	Ganglioside-induced differentiation-associated protein 1-like 1	Gdap1l1	0.962963
Q8C078	Calcium/calmodulin-dependent protein kinase kinase 2	Camkk2	0.963038
P04370	Myelin basic protein	Mbp	0.963091
Q60770	Syntaxin-binding protein 3	Stxbp3	0.963166
O35215	D-dopachrome decarboxylase	Ddt	0.963181
O70439	Syntaxin-7	Stx7	0.963271
Q8CCT4	Transcription elongation factor A protein-like 5	Tceal5	0.963457
O54988	STE20-like serine/threonine-protein kinase	Slk	0.963521
P24369	Peptidyl-prolyl cis-trans isomerase B	Ppib	0.963529
Q8K4Z0	Leucine-rich repeat LGI family member 2	Lgi2	0.963565
Q9CZW4	Long-chain-fatty-acid--CoA ligase 3	Acsl3	0.963636
Q8C4Q6	Axin interactor, dorsalization-associated protein	Aida	0.963672
Q8K0S0	Phytanoyl-CoA hydroxylase-interacting protein	Phyhip	0.963725
B2RY04	Dedicator of cytokinesis protein 5	Dock5	0.963743
Q8CHT0	Delta-1-pyrroline-5-carboxylate dehydrogenase, mitochondrial	Aldh4a1	0.963772
Q8CIB5	Fermitin family homolog 2	Fermt2	0.963843
Q00612	Glucose-6-phosphate 1-dehydrogenase X	G6pdx	0.96392
Q62059	Versican core protein	Vcan	0.963938
P70205	Pituitary adenylate cyclase-activating polypeptide type I receptor	Adcyap1r1	0.963951
Q8R071	Inositol-trisphosphate 3-kinase A	Itpka	0.963986
Q99JT1	Glutamyl-tRNA(Gln) amidotransferase subunit B, mitochondrial	Gatb	0.96399
Q8K2A1	PTB domain-containing engulfment adapter protein 1	Gulp1	0.96411
Q80TA9	Ectopic P granules protein 5 homolog	Epg5	0.964128
O35226	26S proteasome non-ATPase regulatory subunit 4	Psmd4	0.964145
P63017	Heat shock cognate 71 kDa protein	Hspa8	0.964181
Q9QYC0	Alpha-adducin	Add1	0.964198
O89051	Integral membrane protein 2B	Itm2b	0.964216
Q9JKD3	Secretory carrier-associated membrane protein 5	Scamp5	0.964233
Q8BLQ9	Cell adhesion molecule 2	Cadm2	0.964251
Q922R8	Protein disulfide-isomerase A6	Pdia6	0.964268
O08532	Voltage-dependent calcium channel subunit alpha-2/delta-1	Cacna2d1	0.964321
O35526	Syntaxin-1A	Stx1a	0.964408
P62259	14-3-3 protein epsilon	Ywhae	0.964442
Q9D1A2	Cytosolic non-specific dipeptidase	Cndp2	0.96446
Q6PGF7	Exocyst complex component 8	Exoc8	0.96446
Q9Z1G4	V-type proton ATPase 116 kDa subunit a isoform 1	Atp6v0a1	0.96448
Q64444	Carbonic anhydrase 4	Ca4	0.964511
P97370	Sodium/potassium-transporting ATPase subunit beta-3	Atp1b3	0.964549
P62137	Serine/threonine-protein phosphatase PP1-alpha catalytic subunit	Ppp1ca	0.964615
P28650	Adenylosuccinate synthetase isozyme 1	Adssl1	0.964637
P62827	GTP-binding nuclear protein Ran	Ran	0.964827
Q8BNY6	Neuronal calcium sensor 1	Ncs1	0.964921
Q149F3	Eukaryotic peptide chain release factor GTP-binding subunit ERF3B	Gspt2	0.964973
Q9CWF2	Tubulin beta-2B chain	Tubb2b	0.965042
P34914	Bifunctional epoxide hydrolase 2	Ephx2	0.965059
Q91WE2	Protein FAM192A	Fam192a	0.965111
P63158	High mobility group protein B1	Hmgb1	0.965312
P52825	Carnitine O-palmitoyltransferase 2, mitochondrial	Cpt2	0.965383
P62196	26S protease regulatory subunit 8	Psmc5	0.965449
Q8BGG7	Ubiquitin-associated and SH3 domain-containing protein B	Ubash3b	0.965568
Q8C4U2	Transmembrane protein 145	Tmem145	0.965568
Q6PAK3	Protein arginine N-methyltransferase 8	Prmt8	0.965636
O35136	Neural cell adhesion molecule 2	Ncam2	0.965686
Q9Z2I0	LETM1 and EF-hand domain-containing protein 1, mitochondrial	Letm1	0.965686
Q9CQ92	Mitochondrial fission 1 protein	Fis1	0.96572
Q9WTL7	Acyl-protein thioesterase 2	Lypla2	0.965737
Q9WUQ2	Prolactin regulatory element-binding protein	Preb	0.965737
Q8R1B4	Eukaryotic translation initiation factor 3 subunit C	Eif3c	0.965787
Q99K85	Phosphoserine aminotransferase	Psat1	0.965804
Q8CCN5	Breast carcinoma-amplified sequence 3 homolog	Bcas3	0.965825
Q8VHK5	Membrane protein MLC1	Mlc1	0.965892
O08600	Endonuclease G, mitochondrial	Endog	0.965937
P61922	4-aminobutyrate aminotransferase, mitochondrial	Abat	0.965986
Q3TCJ1	BRISC complex subunit Abro1	Fam175b	0.965993
Q80U19	Disheveled-associated activator of morphogenesis 2	Daam2	0.96601
Q99J95	Cyclin-dependent kinase 9	Cdk9	0.966027
P99029	Peroxiredoxin-5, mitochondrial	Prdx5	0.966043
Q80W04	Transmembrane and coiled-coil domains protein 2	Tmcc2	0.966049
Q9DCD0	6-phosphogluconate dehydrogenase, decarboxylating	Pgd	0.96616
Q9JLB2	MAGUK p55 subfamily member 5	Mpp5	0.96616
P23819	Glutamate receptor 2	Gria2	0.96622
O35681	Synaptotagmin-3	Syt3	0.966253
P50247	Adenosylhomocysteinase	Ahcy	0.966276
Q9JLM8	Serine/threonine-protein kinase DCLK1	Dclk1	0.966337
Q9JJK2	LanC-like protein 2	Lancl2	0.966391
Q9QUM9	Proteasome subunit alpha type-6	Psma6	0.966436
P20108	Thioredoxin-dependent peroxide reductase, mitochondrial	Prdx3	0.966469
Q9CQ75	NADH dehydrogenase [ubiquinone] 1 alpha subcomplex subunit 2	Ndufa2	0.966618
Q9DB34	Charged multivesicular body protein 2a	Chmp2a	0.966618
P62774	Myotrophin	Mtpn	0.966699
Q3UE37	Ubiquitin-conjugating enzyme E2 Z	Ube2z	0.966782
Q99MK8	Beta-adrenergic receptor kinase 1	Adrbk1	0.966832
Q99KJ8	Dynactin subunit 2	Dctn2	0.966881
Q9D0F3	Protein ERGIC-53	Lman1	0.966958
Q8CBE3	WD repeat-containing protein 37	Wdr37	0.966986
P32020	Non-specific lipid-transfer protein	Scp2	0.966995
P35922	Fragile X mental retardation protein 1 homolog	Fmr1	0.967011
P39749	Flap endonuclease 1	Fen1	0.967044
Q8K2C6	NAD-dependent protein deacylase sirtuin-5, mitochondrial	Sirt5	0.96707
P01837	Ig kappa chain C region	P01837	0.967167
Q8BYA0	Tubulin-specific chaperone D	Tbcd	0.967173
Q9D8N0	Elongation factor 1-gamma	Eef1g	0.967253
Q9CTY5	Calcium uptake protein 3, mitochondrial	Micu3	0.967301
P60879	Synaptosomal-associated protein 25	Snap25	0.967317
P61460	DEP domain-containing protein 5	Depdc5	0.967472
Q8BMA6	Signal recognition particle subunit SRP68	Srp68	0.967472
P26450	Phosphatidylinositol 3-kinase regulatory subunit alpha	Pik3r1	0.967504
Q8C0C7	Phenylalanine--tRNA ligase alpha subunit	Farsa	0.967532
Q8BY87	Ubiquitin carboxyl-terminal hydrolase 47	Usp47	0.967552
Q9CZ13	Cytochrome b-c1 complex subunit 1, mitochondrial	Uqcrc1	0.967552
P52760	Ribonuclease UK114	Hrsp12	0.967599
O88983	Syntaxin-8	Stx8	0.967695
Q62442	Vesicle-associated membrane protein 1	Vamp1	0.967714
Q6P5E8	Diacylglycerol kinase theta	Dgkq	0.967758
P11881	Inositol 1,4,5-trisphosphate receptor type 1	Itpr1	0.967838
Q61024	Asparagine synthetase [glutamine-hydrolyzing]	Asns	0.967838
Q91WS0	CDGSH iron-sulfur domain-containing protein 1	Cisd1	0.967901
Q9WUR2	Enoyl-CoA delta isomerase 2, mitochondrial	Eci2	0.967965
P28474	Alcohol dehydrogenase class-3	Adh5	0.968012
P16283	Anion exchange protein 3	Slc4a3	0.968028
Q9JKB1	Ubiquitin carboxyl-terminal hydrolase isozyme L3	Uchl3	0.968039
Q8K0C9	GDP-mannose 4,6 dehydratase	Gmds	0.968064
P57776	Elongation factor 1-delta	Eef1d	0.968075
Q91V12	Cytosolic acyl coenzyme A thioester hydrolase	Acot7	0.968122
P14152	Malate dehydrogenase, cytoplasmic	Mdh1	0.968153
Q04447	Creatine kinase B-type	Ckb	0.968153
Q99KE1	NAD-dependent malic enzyme, mitochondrial	Me2	0.968301
P53811	Phosphatidylinositol transfer protein beta isoform	Pitpnb	0.968317
P16332	Methylmalonyl-CoA mutase, mitochondrial	Mut	0.968348
Q8K0D5	Elongation factor G, mitochondrial	Gfm1	0.968395
Q6IRU5	Clathrin light chain B	Cltb	0.968401
P97765	WW domain-binding protein 2	Wbp2	0.968426
Q8BU88	39S ribosomal protein L22, mitochondrial	Mrpl22	0.968519
P24549	Retinal dehydrogenase 1	Aldh1a1	0.968581
Q61885	Myelin-oligodendrocyte glycoprotein	Mog	0.968627
Q99MN1	Lysine--tRNA ligase	Kars	0.968643
P97490	Adenylate cyclase type 8	Adcy8	0.968904
Q9QX11	Cytohesin-1	Cyth1	0.968935
Q8R3L2	Transcription factor 25	Tcf25	0.968996
Q8BHW2	Protein OSCP1	Oscp1	0.969148
Q8BG32	26S proteasome non-ATPase regulatory subunit 11	Psmd11	0.969148
Q8K4G5	Actin-binding LIM protein 1	Ablim1	0.96926
Q8BFT9	Synaptic vesicle 2-related protein	Svop	0.969261
Q6P3A8	2-oxoisovalerate dehydrogenase subunit beta, mitochondrial	Bckdhb	0.969368
Q8BG51	Mitochondrial Rho GTPase 1	Rhot1	0.969368
A2ALS5	Rap1 GTPase-activating protein 1	Rap1gap	0.969388
Q2NL51	Glycogen synthase kinase-3 alpha	Gsk3a	0.969388
Q9JL56	Glycerophosphodiester phosphodiesterase 1	Gde1	0.969413
P20917	Myelin-associated glycoprotein	Mag	0.969458
Q9D8U8	Sorting nexin-5	Snx5	0.969518
Q8R311	cTAGE family member 5	Ctage5	0.969533
Q921F2	TAR DNA-binding protein 43	Tardbp	0.969548
Q8K021	Secretory carrier-associated membrane protein 1	Scamp1	0.969548
Q8VCA8	Secernin-2	Scrn2	0.969623
Q8R1G2	Carboxymethylenebutenolidase homolog	Cmbl	0.969712
Q921H8	3-ketoacyl-CoA thiolase A, peroxisomal	Acaa1a	0.969742
Q8CAA7	Glucose 1,6-bisphosphate synthase	Pgm2l1	0.969787
Q8C080	Sorting nexin-16	Snx16	0.969832
Q9WVE8	Protein kinase C and casein kinase substrate in neurons protein 2	Pacsin2	0.969874
Q61171	Peroxiredoxin-2	Prdx2	0.969891
P68368	Tubulin alpha-4A chain	Tuba4a	0.969936
Q3V1L4	Cytosolic purine 5~-nucleotidase	Nt5c2	0.969966
P05063	Fructose-bisphosphate aldolase C	Aldoc	0.969995
Q8VDQ8	NAD-dependent protein deacetylase sirtuin-2	Sirt2	0.970025
Q8K0U4	Heat shock 70 kDa protein 12A	Hspa12a	0.970039
Q8BWF0	Succinate-semialdehyde dehydrogenase, mitochondrial	Aldh5a1	0.970098
Q06335	Amyloid-like protein 2	Aplp2	0.970113
Q5SSH7	Zinc finger ZZ-type and EF-hand domain-containing protein 1	Zzef1	0.970113
P39054	Dynamin-2	Dnm2	0.97012
Q8BXZ1	Protein disulfide-isomerase TMX3	Tmx3	0.970127
Q9JMA1	Ubiquitin carboxyl-terminal hydrolase 14	Usp14	0.970127
Q9ESW4	Acylglycerol kinase, mitochondrial	Agk	0.970171
Q80TZ3	Putative tyrosine-protein phosphatase auxilin	Dnajc6	0.970429
Q9WTP7	GTP:AMP phosphotransferase AK3, mitochondrial	Ak3	0.970429
Q8R3V5	Endophilin-B2	Sh3glb2	0.970501
Q60930	Voltage-dependent anion-selective channel protein 2	Vdac2	0.970501
Q8BHE3	Caytaxin	Atcay	0.970516
Q61584	Fragile X mental retardation syndrome-related protein 1	Fxr1	0.97053
Q8C437	PEX5-related protein	Pex5l	0.970559
Q8VDP4	Cell cycle and apoptosis regulator protein 2	Ccar2	0.970674
P70408	Cadherin-10	Cdh10	0.970732
Q8K224	N-acetyltransferase 10	Nat10	0.970864
Q9D4J1	EF-hand domain-containing protein D1	Efhd1	0.970936
Q9JII5	DAZ-associated protein 1	Dazap1	0.970965
Q922D8	C-1-tetrahydrofolate synthase, cytoplasmic	Mthfd1	0.970993
O35435	Dihydroorotate dehydrogenase (quinone), mitochondrial	Dhodh	0.971022
Q9EQH3	Vacuolar protein sorting-associated protein 35	Vps35	0.971036
Q9DB20	ATP synthase subunit O, mitochondrial	Atp5o	0.97123
P45878	Peptidyl-prolyl cis-trans isomerase FKBP2	Fkbp2	0.971244
Q9D0W5	Peptidyl-prolyl cis-trans isomerase-like 1	Ppil1	0.971287
Q3V038	Tetratricopeptide repeat protein 9A	Ttc9	0.971357
Q6P9R2	Serine/threonine-protein kinase OSR1	Oxsr1	0.971372
A2AP18	1-phosphatidylinositol 4,5-bisphosphate phosphodiesterase eta-2	Plch2	0.971386
Q99P88	Nuclear pore complex protein Nup155	Nup155	0.971429
P12787	Cytochrome c oxidase subunit 5A, mitochondrial	Cox5a	0.971443
P97390	Vacuolar protein sorting-associated protein 45	Vps45	0.971471
P43006	Excitatory amino acid transporter 2	Slc1a2	0.971569
Q8BFY9	Transportin-1	Tnpo1	0.971596
Q9D6F9	Tubulin beta-4A chain	Tubb4a	0.971652
Q8VBV7	COP9 signalosome complex subunit 8	Cops8	0.971698
P53810	Phosphatidylinositol transfer protein alpha isoform	Pitpna	0.971754
Q8VE47	Ubiquitin-like modifier-activating enzyme 5	Uba5	0.971754
P58064	28S ribosomal protein S6, mitochondrial	Mrps6	0.971838
Q6P8X1	Sorting nexin-6	Snx6	0.971886
Q02053	Ubiquitin-like modifier-activating enzyme 1	Uba1	0.971893
Q61282	Aggrecan core protein	Acan	0.971921
O70589	Peripheral plasma membrane protein CASK	Cask	0.971935
Q80TQ2	Ubiquitin carboxyl-terminal hydrolase CYLD	Cyld	0.971935
P62075	Mitochondrial import inner membrane translocase subunit Tim13	Timm13	0.972004
Q3TCH7	Cullin-4A	Cul4a	0.972153
Q9QYB5	Gamma-adducin	Add3	0.972167
Q9D7G0	Ribose-phosphate pyrophosphokinase 1	Prps1	0.972195
Q9WTX2	Interferon-inducible double-stranded RNA-dependent protein kinase activator A	Prkra	0.972236
Q9CPS6	Histidine triad nucleotide-binding protein 3	Hint3	0.97225
Q8BHY8	Sorting nexin-14	Snx14	0.972387
Q99P72	Reticulon-4	Rtn4	0.972414
Q91Z61	GTP-binding protein Di-Ras1	Diras1	0.972427
P05132	cAMP-dependent protein kinase catalytic subunit alpha	Prkaca	0.972441
Q9WU79	Proline dehydrogenase 1, mitochondrial	Prodh	0.972522
Q80XK6	Autophagy-related protein 2 homolog B	Atg2b	0.972527
Q8VCC9	Spondin-1	Spon1	0.972541
P50518	V-type proton ATPase subunit E 1	Atp6v1e1	0.972623
Q9Z2H2	Regulator of G-protein signaling 6	Rgs6	0.972637
P23818	Glutamate receptor 1	Gria1	0.972656
Q52KF3	Protein spire homolog 1	Spire1	0.972678
Q6A4J8	Ubiquitin carboxyl-terminal hydrolase 7	Usp7	0.972745
P27773	Protein disulfide-isomerase A3	Pdia3	0.972759
Q8R310	Transmembrane and coiled-coil domains protein 3	Tmcc3	0.972866
Q99MN9	Propionyl-CoA carboxylase beta chain, mitochondrial	Pccb	0.972866
P48036	Annexin A5	Anxa5	0.972893
Q9QXT0	Protein canopy homolog 2	Cnpy2	0.972893
Q9CVB6	Actin-related protein 2/3 complex subunit 2	Arpc2	0.972906
P61264	Syntaxin-1B	Stx1b	0.972986
Q8VE70	Programmed cell death protein 10	Pdcd10	0.973131
P60229	Eukaryotic translation initiation factor 3 subunit E	Eif3e	0.973134
Q3UMR5	Calcium uniporter protein, mitochondrial	Mcu	0.973134
Q9ER58	Testican-2	Spock2	0.973174
P23242	Gap junction alpha-1 protein	Gja1	0.973262
Q9WV34	MAGUK p55 subfamily member 2	Mpp2	0.973301
Q61161	Mitogen-activated protein kinase kinase kinase kinase 2	Map4k2	0.973307
Q3TPE9	Ankyrin repeat and MYND domain-containing protein 2	Ankmy2	0.973333
Q9CQF9	Prenylcysteine oxidase	Pcyox1	0.973346
Q8R5H6	Wiskott-Aldrich syndrome protein family member 1	Wasf1	0.97336
Q9WUM5	Succinyl-CoA ligase [ADP/GDP-forming] subunit alpha, mitochondrial	Suclg1	0.97336
O54991	Contactin-associated protein 1	Cntnap1	0.973412
Q9Z0E0	Neurochondrin	Ncdn	0.973516
A2AJA9	Uncharacterized protein C9orf172 homolog	Gm996	0.973606
Q9R1R2	Tripartite motif-containing protein 3	Trim3	0.97371
Q91YT0	NADH dehydrogenase [ubiquinone] flavoprotein 1, mitochondrial	Ndufv1	0.973814
P40240	CD9 antigen	Cd9	0.97384
Q9WUM3	Coronin-1B	Coro1b	0.97393
P62835	Ras-related protein Rap-1A	Rap1a	0.973981
P48758	Carbonyl reductase [NADPH] 1	Cbr1	0.974032
Q9QYF9	Protein NDRG3	Ndrg3	0.974039
B9EKR1	Receptor-type tyrosine-protein phosphatase zeta	Ptprz1	0.974083
Q922U2	Keratin, type II cytoskeletal 5	Krt5	0.974206
Q8K2C9	Very-long-chain (3R)-3-hydroxyacyl-CoA dehydratase 3	Hacd3	0.97427
Q99L47	Hsc70-interacting protein	St13	0.974308
P62852	40S ribosomal protein S25	Rps25	0.974334
Q9WTU3	Sodium channel protein type 8 subunit alpha	Scn8a	0.974346
Q9JL62	Glycolipid transfer protein	Gltp	0.974359
Q921S7	39S ribosomal protein L37, mitochondrial	Mrpl37	0.974422
Q9Z0L0	Trophoblast glycoprotein	Tpbg	0.974435
P61458	Pterin-4-alpha-carbinolamine dehydratase	Pcbd1	0.97456
Q99LC3	NADH dehydrogenase [ubiquinone] 1 alpha subcomplex subunit 10, mitochondrial	Ndufa10	0.974597
Q9CX34	Protein SGT1 homolog	Sugt1	0.974652
Q9DCP2	Sodium-coupled neutral amino acid transporter 3	Slc38a3	0.974652
Q80ZJ1	Ras-related protein Rap-2a	Rap2a	0.974702
P47941	Crk-like protein	Crkl	0.974752
O70566	Protein diaphanous homolog 2	Diaph2	0.974777
Q76MZ3	Serine/threonine-protein phosphatase 2A 65 kDa regulatory subunit A alpha isoform	Ppp2r1a	0.97479
Q9CZT8	Ras-related protein Rab-3B	Rab3b	0.97479
Q9CPX8	Cytochrome b-c1 complex subunit 10	Uqcr11	0.97479
Q9D051	Pyruvate dehydrogenase E1 component subunit beta, mitochondrial	Pdhb	0.974815
P42859	Huntingtin	Htt	0.97484
O08576	RUN domain-containing protein 3A	Rundc3a	0.974889
Q9CRD0	OCIA domain-containing protein 1	Ociad1	0.974889
Q61102	ATP-binding cassette sub-family B member 7, mitochondrial	Abcb7	0.974951
Q9R069	Basal cell adhesion molecule	Bcam	0.975012
Q8C0E2	Vacuolar protein sorting-associated protein 26B	Vps26b	0.975137
Q61081	Hsp90 co-chaperone Cdc37	Cdc37	0.975198
A2RSJ4	UHRF1-binding protein 1-like	Uhrf1bp1l	0.975211
Q91YS8	Calcium/calmodulin-dependent protein kinase type 1	Camk1	0.975272
Q8BVP5	Casein kinase I isoform gamma-2	Csnk1g2	0.975321
Q9DBS2	Tumor protein p63-regulated gene 1-like protein	Tprg1l	0.975369
Q8BPQ7	Small G protein signaling modulator 1	Sgsm1	0.975406
O09114	Prostaglandin-H2 D-isomerase	Ptgds	0.975526
Q6PHZ2	Calcium/calmodulin-dependent protein kinase type II subunit delta	Camk2d	0.975622
P60755	MAM domain-containing glycosylphosphatidylinositol anchor protein 2	Mdga2	0.975634
Q5DTY9	BTB/POZ domain-containing protein KCTD16	Kctd16	0.975681
Q62086	Serum paraoxonase/arylesterase 2	Pon2	0.975779
Q91ZZ3	Beta-synuclein	Sncb	0.975826
Q6PHZ8	Kv channel-interacting protein 4	Kcnip4	0.975862
Q8JZQ9	Eukaryotic translation initiation factor 3 subunit B	Eif3b	0.97591
P10518	Delta-aminolevulinic acid dehydratase	Alad	0.975957
Q62443	Neuronal pentraxin-1	Nptx1	0.975992
Q9EQP2	EH domain-containing protein 4	Ehd4	0.976004
Q3ULD5	Methylcrotonoyl-CoA carboxylase beta chain, mitochondrial	Mccc2	0.976048
P98200	Phospholipid-transporting ATPase IB	Atp8a2	0.976285
Q63739	Protein tyrosine phosphatase type IVA 1	Ptp4a1	0.976308
P16460	Argininosuccinate synthase	Ass1	0.976406
Q8K3G9	DCC-interacting protein 13-beta	Appl2	0.976488
Q02357	Ankyrin-1	Ank1	0.976617
P09411	Phosphoglycerate kinase 1	Pgk1	0.976675
P97393	Rho GTPase-activating protein 5	Arhgap5	0.976687
Q99P58	Ras-related protein Rab-27B	Rab27b	0.976698
Q9R1K9	Centrin-2	Cetn2	0.97671
O09012	Peroxisomal targeting signal 1 receptor	Pex5	0.976756
Q5HZK2	Neurensin-2	Nrsn2	0.97679
Q8BJL0	SWI/SNF-related matrix-associated actin-dependent regulator of chromatin subfamily A-like protein 1	Smarcal1	0.976824
P47857	ATP-dependent 6-phosphofructokinase, muscle type	Pfkm	0.976836
Q9CXJ4	ATP-binding cassette sub-family B member 8, mitochondrial	Abcb8	0.976845
Q61137	Astrotactin-1	Astn1	0.977028
Q921J2	GTP-binding protein Rheb	Rheb	0.977216
P54923	[Protein ADP-ribosylarginine] hydrolase	Adprh	0.977228
Q8VD26	Transmembrane protein 143	Tmem143	0.977228
O88643	Serine/threonine-protein kinase PAK 1	Pak1	0.97725
O54786	DNA fragmentation factor subunit alpha	Dffa	0.977295
Q6P9K9	Neurexin-3	Nrxn3	0.977351
Q9DCX2	ATP synthase subunit d, mitochondrial	Atp5h	0.977362
Q920P3	BMP/retinoic acid-inducible neural-specific protein 1	Brinp1	0.977387
P17426	AP-2 complex subunit alpha-1	Ap2a1	0.977451
Q9DAS9	Guanine nucleotide-binding protein G(I)/G(S)/G(O) subunit gamma-12	Gng12	0.977528
P70268	Serine/threonine-protein kinase N1	Pkn1	0.977534
Q8R3U1	HRAS-like suppressor 3	Pla2g16	0.977634
Q99NE5	Regulating synaptic membrane exocytosis protein 1	Rims1	0.977667
O08599	Syntaxin-binding protein 1	Stxbp1	0.977745
P50516	V-type proton ATPase catalytic subunit A	Atp6v1a	0.977745
Q9DB77	Cytochrome b-c1 complex subunit 2, mitochondrial	Uqcrc2	0.977767
A6H630	Protein-glutamate O-methyltransferase	Armt1	0.977778
Q8K394	Inactive phospholipase C-like protein 2	Plcl2	0.977778
Q9CQL1	Protein mago nashi homolog 2	Magohb	0.977789
Q9DCN2	NADH-cytochrome b5 reductase 3	Cyb5r3	0.977811
Q9ER72	Cysteine--tRNA ligase, cytoplasmic	Cars	0.977822
P70297	Signal transducing adapter molecule 1	Stam	0.977823
Q61097	Kinase suppressor of Ras 1	Ksr1	0.977952
P46638	Ras-related protein Rab-11B	Rab11b	0.978059
P24668	Cation-dependent mannose-6-phosphate receptor	M6pr	0.978142
Q91X97	Neurocalcin-delta	Ncald	0.978207
P11438	Lysosome-associated membrane glycoprotein 1	Lamp1	0.978207
Q8BTY8	Sec1 family domain-containing protein 2	Scfd2	0.978229
Q99J85	Neuronal pentraxin receptor	Nptxr	0.978229
Q6ZWR6	Nesprin-1	Syne1	0.978261
Q8VHQ9	Acyl-coenzyme A thioesterase 11	Acot11	0.9784
Q8BWT5	Disco-interacting protein 2 homolog A	Dip2a	0.978543
P60670	Nuclear protein localization protein 4 homolog	Nploc4	0.978596
Q9Z0P5	Twinfilin-2	Twf2	0.978607
Q9Z2U0	Proteasome subunit alpha type-7	Psma7	0.97863
Q9JIA7	Sphingosine kinase 2	Sphk2	0.978649
P39053	Dynamin-1	Dnm1	0.97866
O70252	Heme oxygenase 2	Hmox2	0.978681
Q8VEH6	COBW domain-containing protein 1	Cbwd1	0.978702
Q8QZT1	Acetyl-CoA acetyltransferase, mitochondrial	Acat1	0.978734
Q9D9E0	Solute carrier family 22 member 17	Slc22a17	0.978751
P63044	Vesicle-associated membrane protein 2	Vamp2	0.978754
O55023	Inositol monophosphatase 1	Impa1	0.978765
P20029	78 kDa glucose-regulated protein	Hspa5	0.978765
Q811D0	Disks large homolog 1	Dlg1	0.978786
Q8C7M3	E3 ubiquitin-protein ligase TRIM9	Trim9	0.978797
O08529	Calpain-2 catalytic subunit	Capn2	0.978849
Q80SW1	Putative adenosylhomocysteinase 2	Ahcyl1	0.97888
P70441	Na(+)/H(+) exchange regulatory cofactor NHE-RF1	Slc9a3r1	0.979
Q8CGF6	WD repeat-containing protein 47	Wdr47	0.979094
Q9QWY8	Arf-GAP with SH3 domain, ANK repeat and PH domain-containing protein 1	Asap1	0.979125
Q8BGC4	Zinc-binding alcohol dehydrogenase domain-containing protein 2	Zadh2	0.979146
Q8BH86	UPF0317 protein C14orf159 homolog, mitochondrial	Q8BH86	0.979156
Q62188	Dihydropyrimidinase-related protein 3	Dpysl3	0.979167
Q8BH04	Phosphoenolpyruvate carboxykinase [GTP], mitochondrial	Pck2	0.979218
Q9JM14	5~(3~)-deoxyribonucleotidase, cytosolic type	Nt5c	0.979269
Q9R1Q8	Transgelin-3	Tagln3	0.97928
P24288	Branched-chain-amino-acid aminotransferase, cytosolic	Bcat1	0.979331
Q60790	Ras GTPase-activating protein 3	Rasa3	0.979331
Q61644	Protein kinase C and casein kinase substrate in neurons protein 1	Pacsin1	0.979361
Q5SYD0	Unconventional myosin-Id	Myo1d	0.97952
Q9QYY0	GRB2-associated-binding protein 1	Gab1	0.979561
Q9Z2D3	Non-syndromic hearing impairment protein 5 homolog	Dfna5	0.979632
P62192	26S protease regulatory subunit 4	Psmc1	0.979703
Q8K2B3	Succinate dehydrogenase [ubiquinone] flavoprotein subunit, mitochondrial	Sdha	0.979703
Q8C729	Protein FAM126B	Fam126b	0.979723
P55088	Aquaporin-4	Aqp4	0.979763
P80316	T-complex protein 1 subunit epsilon	Cct5	0.979793
Q9D5V6	Synapse-associated protein 1	Syap1	0.98
Q9D154	Leukocyte elastase inhibitor A	Serpinb1a	0.98003
Q5ND34	WD repeat-containing protein 81	Wdr81	0.980139
Q8C0M9	Isoaspartyl peptidase/L-asparaginase	Asrgl1	0.980139
P47757	F-actin-capping protein subunit beta	Capzb	0.980208
P70697	Uroporphyrinogen decarboxylase	Urod	0.980227
Q9WV54	Acid ceramidase	Asah1	0.980227
Q9D8E6	60S ribosomal protein L4	Rpl4	0.980257
Q8BIJ6	Isoleucine--tRNA ligase, mitochondrial	Iars2	0.980305
Q6NVE8	WD repeat-containing protein 44	Wdr44	0.980411
Q08024	Core-binding factor subunit beta	Cbfb	0.980426
Q62172	RalA-binding protein 1	Ralbp1	0.980478
Q8BX70	Vacuolar protein sorting-associated protein 13C	Vps13c	0.980497
Q99J47	Dehydrogenase/reductase SDR family member 7B	Dhrs7b	0.980626
Q61738	Integrin alpha-7	Itga7	0.980645
Q8R0Y6	Cytosolic 10-formyltetrahydrofolate dehydrogenase	Aldh1l1	0.980769
Q99NB1	Acetyl-coenzyme A synthetase 2-like, mitochondrial	Acss1	0.980769
Q9DB05	Alpha-soluble NSF attachment protein	Napa	0.980788
Q8K0T4	Katanin p60 ATPase-containing subunit A-like 1	Katnal1	0.980807
Q9JMH6	Thioredoxin reductase 1, cytoplasmic	Txnrd1	0.980807
Q9D832	DnaJ homolog subfamily B member 4	Dnajb4	0.980827
O55234	Proteasome subunit beta type-5	Psmb5	0.98091
Q9D0G0	28S ribosomal protein S30, mitochondrial	Mrps30	0.981003
Q9QYI5	DnaJ homolog subfamily B member 2	Dnajb2	0.981022
Q922B2	Aspartate--tRNA ligase, cytoplasmic	Dars	0.981085
P35235	Tyrosine-protein phosphatase non-receptor type 11	Ptpn11	0.981104
Q791T5	Mitochondrial carrier homolog 1	Mtch1	0.981123
P62821	Ras-related protein Rab-1A	Rab1A	0.981132
Q8K010	5-oxoprolinase	Oplah	0.981151
P97427	Dihydropyrimidinase-related protein 1	Crmp1	0.981169
Q8CFI0	E3 ubiquitin-protein ligase NEDD4-like	Nedd4l	0.981169
O88291	DBIRD complex subunit ZNF326	Znf326	0.981207
Q9JHU4	Cytoplasmic dynein 1 heavy chain 1	Dync1h1	0.981207
P99026	Proteasome subunit beta type-4	Psmb4	0.981272
Q6A065	Centrosomal protein of 170 kDa	Cep170	0.981327
P18572	Basigin	Bsg	0.981388
Q99JB2	Stomatin-like protein 2, mitochondrial	Stoml2	0.981416
Q9JMI0	Endothelin-converting enzyme-like 1	Ecel1	0.981453
Q91ZJ5	UTP--glucose-1-phosphate uridylyltransferase	Ugp2	0.9815
Q91WD5	NADH dehydrogenase [ubiquinone] iron-sulfur protein 2, mitochondrial	Ndufs2	0.981528
P23506	Protein-L-isoaspartate(D-aspartate) O-methyltransferase	Pcmt1	0.981555
Q91VR5	ATP-dependent RNA helicase DDX1	Ddx1	0.981601
Q9WV92	Band 4.1-like protein 3	Epb41l3	0.98161
Q3UHB1	5~-nucleotidase domain-containing protein 3	Nt5dc3	0.981629
O88456	Calpain small subunit 1	Capns1	0.981638
Q8BR63	Protein FAM177A1	Fam177a1	0.981647
P06745	Glucose-6-phosphate isomerase	Gpi	0.981674
E9Q8I9	Protein furry homolog	Fry	0.981692
P62843	40S ribosomal protein S15	Rps15	0.98171
Q9CYK1	Tryptophan--tRNA ligase, mitochondrial	Wars2	0.981755
Q9D024	Coiled-coil domain-containing protein 47	Ccdc47	0.981881
Q8BWG8	Beta-arrestin-1	Arrb1	0.981991
Q7M750	Opalin	Opalin	0.982
Q8BH66	Atlastin-1	Atl1	0.982054
P19096	Fatty acid synthase	Fasn	0.982063
Q9WTI7	Unconventional myosin-Ic	Myo1c	0.982091
P12382	ATP-dependent 6-phosphofructokinase, liver type	Pfkl	0.982107
Q8BP47	Asparagine--tRNA ligase, cytoplasmic	Nars	0.982134
P32037	Solute carrier family 2, facilitated glucose transporter member 3	Slc2a3	0.982169
Q8R1X6	Spartin	Spg20	0.982205
Q9QYY8	Spastin	Spast	0.982274
Q9CYR6	Phosphoacetylglucosamine mutase	Pgm3	0.982403
P70236	Dual specificity mitogen-activated protein kinase kinase 6	Map2k6	0.98243
Q8C8N2	Protein SCAI	Scai	0.982561
P28571	Sodium- and chloride-dependent glycine transporter 1	Slc6a9	0.98257
P84089	Enhancer of rudimentary homolog	Erh	0.982578
Q8VED9	Galectin-related protein	Lgalsl	0.982647
Q6ZQ38	Cullin-associated NEDD8-dissociated protein 1	Cand1	0.982647
Q60817	Nascent polypeptide-associated complex subunit alpha	Naca	0.982673
P55194	SH3 domain-binding protein 1	Sh3bp1	0.982742
Q9QXL2	Kinesin-like protein KIF21A	Kif21a	0.982742
Q9Z1K5	E3 ubiquitin-protein ligase ARIH1	Arih1	0.982767
Q0VBF8	Protein stum homolog	Q0VBF8	0.982826
Q8CIN4	Serine/threonine-protein kinase PAK 2	Pak2	0.983042
Q9Z1G3	V-type proton ATPase subunit C 1	Atp6v1c1	0.983042
Q62318	Transcription intermediary factor 1-beta	Trim28	0.983068
Q01097	Glutamate receptor ionotropic, NMDA 2B	Grin2b	0.983085
Q8BS95	Golgi pH regulator	Gpr89a	0.983093
Q9D1T0	Leucine-rich repeat and immunoglobulin-like domain-containing nogo receptor-interacting protein 1	Lingo1	0.983101
P52480	Pyruvate kinase PKM	Pkm	0.98311
Q6P5H6	FERM domain-containing protein 5	Frmd5	0.983127
Q9D898	Actin-related protein 2/3 complex subunit 5-like protein	Arpc5l	0.983135
Q3TXS7	26S proteasome non-ATPase regulatory subunit 1	Psmd1	0.983185
Q91YI0	Argininosuccinate lyase	Asl	0.983309
Q9JHR7	Insulin-degrading enzyme	Ide	0.983467
P97467	Peptidyl-glycine alpha-amidating monooxygenase	Pam	0.983492
Q8K4Z3	NAD(P)H-hydrate epimerase	Apoa1bp	0.98359
P10649	Glutathione S-transferase Mu 1	Gstm1	0.983607
Q91YJ3	Thymocyte nuclear protein 1	Thyn1	0.983639
Q9QYG0	Protein NDRG2	Ndrg2	0.983639
Q9D787	Peptidyl-prolyl cis-trans isomerase-like 2	Ppil2	0.983647
Q8VBY2	Calcium/calmodulin-dependent protein kinase kinase 1	Camkk1	0.983663
Q9Z2I9	Succinyl-CoA ligase [ADP-forming] subunit beta, mitochondrial	Sucla2	0.983671
Q9WTN0	Geranylgeranyl pyrophosphate synthase	Ggps1	0.983696
Q61029	Lamina-associated polypeptide 2, isoforms beta/delta/epsilon/gamma	Tmpo	0.983712
Q8BVE3	V-type proton ATPase subunit H	Atp6v1h	0.983744
P28661	Septin-4	42617	0.983744
Q810U4	Neuronal cell adhesion molecule	Nrcam	0.983752
Q8C7D2	Protein cereblon	Crbn	0.983871
Q9D023	Mitochondrial pyruvate carrier 2	Mpc2	0.983887
D3YVF0	A-kinase anchor protein 5	Akap5	0.983936
Q9WUB3	Glycogen phosphorylase, muscle form	Pygm	0.984008
Q91YN5	UDP-N-acetylhexosamine pyrophosphorylase	Uap1	0.984072
Q8K1M6	Dynamin-1-like protein	Dnm1l	0.984088
O08967	Cytohesin-3	Cyth3	0.984095
Q9D8S4	Oligoribonuclease, mitochondrial	Rexo2	0.984095
Q9Z127	Large neutral amino acids transporter small subunit 1	Slc7a5	0.984103
Q01853	Transitional endoplasmic reticulum ATPase	Vcp	0.984143
Q9CR29	Coiled-coil domain-containing protein 43	Ccdc43	0.984151
Q9QZB9	Dynactin subunit 5	Dctn5	0.984151
P80314	T-complex protein 1 subunit beta	Cct2	0.984182
Q3TDD9	Protein phosphatase 1 regulatory subunit 21	Ppp1r21	0.984205
P58281	Dynamin-like 120 kDa protein, mitochondrial	Opa1	0.984205
Q9CXU9	Eukaryotic translation initiation factor 1b	Eif1b	0.984329
Q9D9V3	Ethylmalonyl-CoA decarboxylase	Echdc1	0.984458
P61967	AP-1 complex subunit sigma-1A	Ap1s1	0.984474
Q80UY2	E3 ubiquitin-protein ligase KCMF1	Kcmf1	0.984592
Q8CE33	Kelch-like protein 11	Klhl11	0.984608
Q60936	Atypical kinase ADCK3, mitochondrial	Adck3	0.984631
Q8BZ98	Dynamin-3	Dnm3	0.984669
Q63912	Oligodendrocyte-myelin glycoprotein	Omg	0.984684
Q6ZWV3	60S ribosomal protein L10	Rpl10	0.984714
Q9EPJ9	ADP-ribosylation factor GTPase-activating protein 1	Arfgap1	0.984826
P97494	Glutamate--cysteine ligase catalytic subunit	Gclc	0.985007
Q9CQH3	NADH dehydrogenase [ubiquinone] 1 beta subcomplex subunit 5, mitochondrial	Ndufb5	0.98503
Q9R0K7	Plasma membrane calcium-transporting ATPase 2	Atp2b2	0.985075
Q8BMF4	Dihydrolipoyllysine-residue acetyltransferase component of pyruvate dehydrogenase complex, mitochondrial	Dlat	0.985112
Q61151	Serine/threonine-protein phosphatase 2A 56 kDa regulatory subunit epsilon isoform	Ppp2r5e	0.985163
Q61490	CD166 antigen	Alcam	0.985192
Q9D8Y0	EF-hand domain-containing protein D2	Efhd2	0.985192
Q9JII6	Alcohol dehydrogenase [NADP(+)]	Akr1a1	0.985229
Q6Y685	Transforming acidic coiled-coil-containing protein 1	Tacc1	0.985316
Q61686	Chromobox protein homolog 5	Cbx5	0.985478
Q9WVK8	Cholesterol 24-hydroxylase	Cyp46a1	0.985485
G5E870	E3 ubiquitin-protein ligase TRIP12	Trip12	0.985507
Q6DFW4	Nucleolar protein 58	Nop58	0.985507
P50171	Estradiol 17-beta-dehydrogenase 8	Hsd17b8	0.985547
Q03157	Amyloid-like protein 1	Aplp1	0.985572
Q8C0N2	Glycerol-3-phosphate acyltransferase 3	Agpat9	0.985615
P27601	Guanine nucleotide-binding protein subunit alpha-13	Gna13	0.985686
Q5U458	DnaJ homolog subfamily C member 11	Dnajc11	0.985735
Q91VW3	SH3 domain-binding glutamic acid-rich-like protein 3	Sh3bgrl3	0.985756
P40336	Vacuolar protein sorting-associated protein 26A	Vps26a	0.986035
Q6VNB8	WD repeat and FYVE domain-containing protein 3	Wdfy3	0.986035
Q9QYB8	Beta-adducin	Add2	0.986035
Q9EQF6	Dihydropyrimidinase-related protein 5	Dpysl5	0.986042
Q9EQG9	Collagen type IV alpha-3-binding protein	Col4a3bp	0.98607
P17183	Gamma-enolase	Eno2	0.986077
P10630	Eukaryotic initiation factor 4A-II	Eif4a2	0.986097
P54728	UV excision repair protein RAD23 homolog B	Rad23b	0.986097
P52196	Thiosulfate sulfurtransferase	Tst	0.986111
G5E8K5	Ankyrin-3	Ank3	0.986125
Q99M80	Receptor-type tyrosine-protein phosphatase T	Ptprt	0.986125
P46471	26S protease regulatory subunit 7	Psmc2	0.986139
Q9WTR6	Cystine/glutamate transporter	Slc7a11	0.98618
O88848	ADP-ribosylation factor-like protein 6	Arl6	0.986268
Q91XD7	Cysteine-rich with EGF-like domain protein 1	Creld1	0.986377
Q64674	Spermidine synthase	Srm	0.986456
Q9DBC7	cAMP-dependent protein kinase type I-alpha regulatory subunit	Prkar1a	0.986473
Q5SS80	Dehydrogenase/reductase SDR family member 13	Dhrs13	0.986534
Q99M87	DnaJ homolog subfamily A member 3, mitochondrial	Dnaja3	0.986554
Q8VCW8	Acyl-CoA synthetase family member 2, mitochondrial	Acsf2	0.986581
Q99LB7	Sarcosine dehydrogenase, mitochondrial	Sardh	0.986587
P35438	Glutamate receptor ionotropic, NMDA 1	Grin1	0.986614
Q91VC3	Eukaryotic initiation factor 4A-III	Eif4a3	0.986627
P63216	Guanine nucleotide-binding protein G(I)/G(S)/G(O) subunit gamma-3	Gng3	0.986634
O08756	3-hydroxyacyl-CoA dehydrogenase type-2	Hsd17b10	0.986653
A6H5Z3	Exocyst complex component 6B	Exoc6b	0.98668
Q8CGY8	UDP-N-acetylglucosamine--peptide N-acetylglucosaminyltransferase 110 kDa subunit	Ogt	0.986815
O35326	Serine/arginine-rich splicing factor 5	Srsf5	0.986993
Q8VHH7	Adenylate cyclase type 3	Adcy3	0.987019
Q6NVE9	Protein phosphatase PTC7 homolog	Pptc7	0.987039
A2AN08	E3 ubiquitin-protein ligase UBR4	Ubr4	0.987052
Q99104	Unconventional myosin-Va	Myo5a	0.987129
O55106	Striatin	Strn	0.987173
Q9CR00	26S proteasome non-ATPase regulatory subunit 9	Psmd9	0.987179
P17751	Triosephosphate isomerase	Tpi1	0.987506
Q9JIY5	Serine protease HTRA2, mitochondrial	Htra2	0.987544
P51881	ADP/ATP translocase 2	Slc25a5	0.987581
Q91VD9	NADH-ubiquinone oxidoreductase 75 kDa subunit, mitochondrial	Ndufs1	0.987611
Q9CZ44	NSFL1 cofactor p47	Nsfl1c	0.98763
P60122	RuvB-like 1	Ruvbl1	0.987781
Q91XD6	Vacuolar protein-sorting-associated protein 36	Vps36	0.988036
P51880	Fatty acid-binding protein, brain	Fabp7	0.988048
Q5SQM0	Echinoderm microtubule-associated protein-like 6	Eml6	0.988048
Q3UHJ0	AP2-associated protein kinase 1	Aak1	0.988077
Q6PIC6	Sodium/potassium-transporting ATPase subunit alpha-3	Atp1a3	0.988077
P48962	ADP/ATP translocase 1	Slc25a4	0.988095
Q61249	Immunoglobulin-binding protein 1	Igbp1	0.988101
Q8C2E7	WASH complex subunit strumpellin	Kiaa0196	0.988107
Q8R3T5	Syntaxin-binding protein 6	Stxbp6	0.988154
Q64105	Sepiapterin reductase	Spr	0.988195
P48774	Glutathione S-transferase Mu 5	Gstm5	0.988494
Q9JKK7	Tropomodulin-2	Tmod2	0.988523
Q60634	Flotillin-2	Flot2	0.988534
Q9DCW4	Electron transfer flavoprotein subunit beta	Etfb	0.988534
Q9JLT4	Thioredoxin reductase 2, mitochondrial	Txnrd2	0.98854
Q9ER73	Elongator complex protein 4	Elp4	0.988546
P26516	26S proteasome non-ATPase regulatory subunit 7	Psmd7	0.988552
Q9QXG2	Rab proteins geranylgeranyltransferase component A 1	Chm	0.988574
O55100	Synaptogyrin-1	Syngr1	0.988603
Q9ES97	Reticulon-3	Rtn3	0.988614
P80315	T-complex protein 1 subunit delta	Cct4	0.988631
Q8R001	Microtubule-associated protein RP/EB family member 2	Mapre2	0.988659
Q8R464	Cell adhesion molecule 4	Cadm4	0.988798
P59281	Rho GTPase-activating protein 39	Arhgap39	0.988883
Q8VE97	Serine/arginine-rich splicing factor 4	Srsf4	0.988911
Q93092	Transaldolase	Taldo1	0.989066
Q9JMD3	PCTP-like protein	Stard10	0.989066
Q9D379	Epoxide hydrolase 1	Ephx1	0.989076
Q9D0I4	Syntaxin-17	Stx17	0.989109
Q99KH8	Serine/threonine-protein kinase 24	Stk24	0.989147
P35762	CD81 antigen	Cd81	0.989263
Q6NXK8	Acid-sensing ion channel 1	Asic1	0.989356
Q8QZS1	3-hydroxyisobutyryl-CoA hydrolase, mitochondrial	Hibch	0.989468
Q9ERB0	Synaptosomal-associated protein 29	Snap29	0.989537
P42225	Signal transducer and activator of transcription 1	Stat1	0.989542
P54775	26S protease regulatory subunit 6B	Psmc4	0.989542
O35488	Very long-chain acyl-CoA synthetase	Slc27a2	0.989547
Q8R366	Immunoglobulin superfamily member 8	Igsf8	0.989552
P49443	Protein phosphatase 1A	Ppm1a	0.989568
P32883	GTPase KRas	Kras	0.989573
Q62261	Spectrin beta chain, non-erythrocytic 1	Sptbn1	0.989599
Q9CQM9	Glutaredoxin-3	Glrx3	0.989868
Q924N4	Solute carrier family 12 member 6	Slc12a6	0.989914
Q3UH66	Serine/threonine-protein kinase WNK2	Wnk2	0.989975
P59764	Dedicator of cytokinesis protein 4	Dock4	0.990035
Q8BL48	RING finger protein unkempt homolog	Unk	0.99005
Q9DBG6	Dolichyl-diphosphooligosaccharide--protein glycosyltransferase subunit 2	Rpn2	0.990074
P16388	Potassium voltage-gated channel subfamily A member 1	Kcna1	0.990079
Q5SWU9	Acetyl-CoA carboxylase 1	Acaca	0.990079
Q62277	Synaptophysin	Syp	0.990089
Q8BU30	Isoleucine--tRNA ligase, cytoplasmic	Iars	0.990471
Q9CRD2	ER membrane protein complex subunit 2	Emc2	0.990505
O35887	Calumenin	Calu	0.990514
P00405	Cytochrome c oxidase subunit 2	Mtco2	0.990528
Q91VF2	Histamine N-methyltransferase	Hnmt	0.990552
Q6PGL7	WASH complex subunit FAM21	Fam21	0.990589
Q9CQQ7	ATP synthase F(0) complex subunit B1, mitochondrial	Atp5f1	0.990599
Q00493	Carboxypeptidase E	Cpe	0.990673
O35841	Apoptosis inhibitor 5	Api5	0.990909
O70443	Guanine nucleotide-binding protein G(z) subunit alpha	Gnaz	0.990973
Q8K0T0	Reticulon-1	Rtn1	0.990973
P35980	60S ribosomal protein L18	Rpl18	0.990977
P51125	Calpastatin	Cast	0.991004
P56395	Cytochrome b5	Cyb5a	0.991036
Q8K0C4	Lanosterol 14-alpha demethylase	Cyp51a1	0.991045
Q60675	Laminin subunit alpha-2	Lama2	0.991058
P54823	Probable ATP-dependent RNA helicase DDX6	Ddx6	0.991085
P61089	Ubiquitin-conjugating enzyme E2 N	Ube2n	0.991089
Q8BWY3	Eukaryotic peptide chain release factor subunit 1	Etf1	0.991349
Q9DB27	Malignant T-cell-amplified sequence 1	Mcts1	0.991423
Q8BH64	EH domain-containing protein 2	Ehd2	0.991457
P45591	Cofilin-2	Cfl2	0.991504
P19783	Cytochrome c oxidase subunit 4 isoform 1, mitochondrial	Cox4i1	0.991517
Q9R0Q6	Actin-related protein 2/3 complex subunit 1A	Arpc1a	0.991525
P22315	Ferrochelatase, mitochondrial	Fech	0.99153
Q9QZD9	Eukaryotic translation initiation factor 3 subunit I	Eif3i	0.99153
Q62425	Cytochrome c oxidase subunit NDUFA4	Ndufa4	0.991534
Q6ZQK5	Arf-GAP with coiled-coil, ANK repeat and PH domain-containing protein 2	Acap2	0.991538
Q9Z2D1	Myotubularin-related protein 2	Mtmr2	0.991724
Q9QZH6	Evolutionarily conserved signaling intermediate in Toll pathway, mitochondrial	Ecsit	0.991931
P14206	40S ribosomal protein SA	Rpsa	0.991935
O88343	Electrogenic sodium bicarbonate cotransporter 1	Slc4a4	0.99198
Q65CL1	Catenin alpha-3	Ctnna3	0.992004
Q8K2Q0	COMM domain-containing protein 9	Commd9	0.99202
Q9CQY5	Magnesium transporter protein 1	Magt1	0.992024
P11983	T-complex protein 1 subunit alpha	Tcp1	0.992028
Q03265	ATP synthase subunit alpha, mitochondrial	Atp5a1	0.992032
P56480	ATP synthase subunit beta, mitochondrial	Atp5b	0.99204
P63321	Ras-related protein Ral-A	Rala	0.992044
P22682	E3 ubiquitin-protein ligase CBL	Cbl	0.992048
Q8R0A7	Uncharacterized protein KIAA0513	Kiaa0513	0.992048
Q64331	Unconventional myosin-VI	Myo6	0.992107
P17809	Solute carrier family 2, facilitated glucose transporter member 1	Slc2a1	0.992184
O35607	Bone morphogenetic protein receptor type-2	Bmpr2	0.992335
Q6A009	E3 ubiquitin-protein ligase listerin	Ltn1	0.992394
Q8BUV3	Gephyrin	Gphn	0.992417
P47753	F-actin-capping protein subunit alpha-1	Capza1	0.992477
Q99LY9	NADH dehydrogenase [ubiquinone] iron-sulfur protein 5	Ndufs5	0.992477
P27671	Ras-specific guanine nucleotide-releasing factor 1	Rasgrf1	0.992485
O88844	Isocitrate dehydrogenase [NADP] cytoplasmic	Idh1	0.992496
Q925N0	Sideroflexin-5	Sfxn5	0.992511
Q8CIG8	Protein arginine N-methyltransferase 5	Prmt5	0.992526
Q9CZR8	Elongation factor Ts, mitochondrial	Tsfm	0.992526
Q69Z98	Serine/threonine-protein kinase BRSK2	Brsk2	0.992526
Q9Z2C9	Myotubularin-related protein 7	Mtmr7	0.992526
Q8VEH3	ADP-ribosylation factor-like protein 8A	Arl8a	0.992537
Q9CXR1	Dehydrogenase/reductase SDR family member 7	Dhrs7	0.992556
P84091	AP-2 complex subunit mu	Ap2m1	0.99256
Q9CQC6	Basic leucine zipper and W2 domain-containing protein 1	Bzw1	0.992567
Q8BFZ9	Erlin-2	Erlin2	0.992589
Q9JLJ2	4-trimethylaminobutyraldehyde dehydrogenase	Aldh9a1	0.992968
P70398	Probable ubiquitin carboxyl-terminal hydrolase FAF-X	Usp9x	0.992993
Q8K215	LYR motif-containing protein 4	Lyrm4	0.993014
Q61205	Platelet-activating factor acetylhydrolase IB subunit gamma	Pafah1b3	0.993076
A2BDX3	Adenylyltransferase and sulfurtransferase MOCS3	Mocs3	0.993471
Q8VHQ3	Protein phosphatase 1 regulatory inhibitor subunit 16B	Ppp1r16b	0.993471
Q8CHT1	Ephexin-1	Ngef	0.993477
Q9CQ45	Neudesin	Nenf	0.993487
O55143	Sarcoplasmic/endoplasmic reticulum calcium ATPase 2	Atp2a2	0.99349
P08249	Malate dehydrogenase, mitochondrial	Mdh2	0.99351
P00920	Carbonic anhydrase 2	Ca2	0.993513
Q9DBG7	Signal recognition particle receptor subunit alpha	Srpr	0.993526
Q640R3	Hepatocyte cell adhesion molecule	Hepacam	0.993529
O88543	COP9 signalosome complex subunit 3	Cops3	0.993536
Q91VK1	Basic leucine zipper and W2 domain-containing protein 2	Bzw2	0.993599
Q60692	Proteasome subunit beta type-6	Psmb6	0.993871
Q61990	Poly(rC)-binding protein 2	Pcbp2	0.993982
Q61466	SWI/SNF-related matrix-associated actin-dependent regulator of chromatin subfamily D member 1	Smarcd1	0.994006
Q3UVK0	Endoplasmic reticulum metallopeptidase 1	Ermp1	0.994012
Q68ED2	Metabotropic glutamate receptor 7	Grm7	0.994012
Q99LC5	Electron transfer flavoprotein subunit alpha, mitochondrial	Etfa	0.994012
P62814	V-type proton ATPase subunit B, brain isoform	Atp6v1b2	0.994033
Q9CZ04	COP9 signalosome complex subunit 7a	Cops7a	0.994051
Q8BR92	Paralemmin-2	Palm2	0.994062
Q3UHB8	Coiled-coil domain-containing protein 177	Ccdc177	0.994074
Q9WV80	Sorting nexin-1	Snx1	0.99447
Q8K298	Actin-binding protein anillin	Anln	0.994516
P02468	Laminin subunit gamma-1	Lamc1	0.994533
Q9QWW1	Homer protein homolog 2	Homer2	0.994777
P14685	26S proteasome non-ATPase regulatory subunit 3	Psmd3	0.994972
P97807	Fumarate hydratase, mitochondrial	Fh	0.994992
P62983	Ubiquitin-40S ribosomal protein S27a	Rps27a	0.995002
P11499	Heat shock protein HSP 90-beta	Hsp90ab1	0.995007
Q9CQA3	Succinate dehydrogenase [ubiquinone] iron-sulfur subunit, mitochondrial	Sdhb	0.99501
Q8BGC0	HIV Tat-specific factor 1 homolog	Htatsf1	0.995015
P35123	Ubiquitin carboxyl-terminal hydrolase 4	Usp4	0.995022
Q8BMS1	Trifunctional enzyme subunit alpha, mitochondrial	Hadha	0.995027
Q8R574	Phosphoribosyl pyrophosphate synthase-associated protein 2	Prpsap2	0.995088
Q61851	Fibroblast growth factor receptor 3	Fgfr3	0.995091
Q80UJ7	Rab3 GTPase-activating protein catalytic subunit	Rab3gap1	0.99545
Q9R1C7	Pre-mRNA-processing factor 40 homolog A	Prpf40a	0.995461
Q8R105	Vacuolar protein sorting-associated protein 37C	Vps37c	0.995489
Q62417	Sorbin and SH3 domain-containing protein 1	Sorbs1	0.995491
P28658	Ataxin-10	Atxn10	0.995493
P38647	Stress-70 protein, mitochondrial	Hspa9	0.995498
P09103	Protein disulfide-isomerase	P4hb	0.995504
Q99KP6	Pre-mRNA-processing factor 19	Prpf19	0.995509
P51855	Glutathione synthetase	Gss	0.995511
Q8CHC4	Synaptojanin-1	Synj1	0.995518
O70305	Ataxin-2	Atxn2	0.995518
P46460	Vesicle-fusing ATPase	Nsf	0.995522
E9Q401	Ryanodine receptor 2	Ryr2	0.995545
P11531	Dystrophin	Dmd	0.995551
Q7TNF0	Double C2-like domain-containing protein alpha	Doc2a	0.995558
O88448	Kinesin light chain 2	Klc2	0.99598
P60882	Multiple epidermal growth factor-like domains protein 8	Megf8	0.995988
Q3TY60	Protein FAM131B	Fam131b	0.995988
Q9Z2W0	Aspartyl aminopeptidase	Dnpep	0.995988
Q9ESZ8	General transcription factor II-I	Gtf2i	0.99599
Q3UH68	LIM and calponin homology domains-containing protein 1	Limch1	0.99599
P62315	Small nuclear ribonucleoprotein Sm D1	Snrpd1	0.995992
Q9EQZ6	Rap guanine nucleotide exchange factor 4	Rapgef4	0.996002
Q8VCL2	Protein SCO2 homolog, mitochondrial	Sco2	0.996014
Q9D0K2	Succinyl-CoA:3-ketoacid coenzyme A transferase 1, mitochondrial	Oxct1	0.996018
P12367	cAMP-dependent protein kinase type II-alpha regulatory subunit	Prkar2a	0.996022
Q99PM3	Transcription initiation factor IIA subunit 1	Gtf2a1	0.996144
Q8R0N6	Hydroxyacid-oxoacid transhydrogenase, mitochondrial	Adhfe1	0.996463
Q99JR1	Sideroflexin-1	Sfxn1	0.996472
Q922H9	Zinc finger protein 330	Znf330	0.996488
Q8R2U4	N-terminal Xaa-Pro-Lys N-methyltransferase 1	Ntmt1	0.996496
Q9CQC9	GTP-binding protein SAR1b	Sar1b	0.996529
Q9JLV5	Cullin-3	Cul3	0.996536
Q8BIK4	Dedicator of cytokinesis protein 9	Dock9	0.996553
Q9D0I9	Arginine--tRNA ligase, cytoplasmic	Rars	0.996965
O88196	E3 ubiquitin-protein ligase TTC3	Ttc3	0.996985
O08919	Numb-like protein	Numbl	0.996989
P62631	Elongation factor 1-alpha 2	Eef1a2	0.996991
P17710	Hexokinase-1	Hk1	0.996995
P30999	Catenin delta-1	Ctnnd1	0.996997
Q05186	Reticulocalbin-1	Rcn1	0.996997
Q8VD65	Phosphoinositide 3-kinase regulatory subunit 4	Pik3r4	0.996998
P56565	Protein S100-A1	S100a1	0.997
Q9EP69	Phosphatidylinositide phosphatase SAC1	Sacm1l	0.997
Q3TDN2	FAS-associated factor 2	Faf2	0.997001
P48193	Protein 4.1	Epb41	0.997009
Q6PHS9	Voltage-dependent calcium channel subunit alpha-2/delta-2	Cacna2d2	0.997027
P63040	Complexin-1	Cplx1	0.997082
Q8BTZ5	Ankyrin repeat domain-containing protein 46	Ankrd46	0.997345
Q3UMY5	Echinoderm microtubule-associated protein-like 4	Eml4	0.997492
Q5U4E0	Lipoma HMGIC fusion partner-like 4 protein	Lhfpl4	0.997497
Q9R171	Cerebellin-1	Cbln1	0.997502
P09528	Ferritin heavy chain	Fth1	0.997512
Q8BFQ8	Parkinson disease 7 domain-containing protein 1	Pddc1	0.997527
P14131	40S ribosomal protein S16	Rps16	0.997536
Q8BH59	Calcium-binding mitochondrial carrier protein Aralar1	Slc25a12	0.997992
O35449	Proline-rich transmembrane protein 1	Prrt1	0.997996
Q5EG47	5~-AMP-activated protein kinase catalytic subunit alpha-1	Prkaa1	0.997998
Q9CQC8	Maspardin	Spg21	0.997998
Q8C129	Leucyl-cystinyl aminopeptidase	Lnpep	0.998006
P68037	Ubiquitin-conjugating enzyme E2 L3	Ube2l3	0.998019
Q8R104	NAD-dependent protein deacetylase sirtuin-3	Sirt3	0.99802
O09044	Synaptosomal-associated protein 23	Snap23	0.998027
Q91Z31	Polypyrimidine tract-binding protein 2	Ptbp2	0.998028
Q9D358	Low molecular weight phosphotyrosine protein phosphatase	Acp1	0.998036
Q8K2L8	Trafficking protein particle complex subunit 12	Trappc12	0.998489
Q80VL1	Tudor and KH domain-containing protein	Tdrkh	0.99849
Q61292	Laminin subunit beta-2	Lamb2	0.998498
P16330	2~,3~-cyclic-nucleotide 3~-phosphodiesterase	Cnp	0.998498
Q64133	Amine oxidase [flavin-containing] A	Maoa	0.9985
Q64520	Guanylate kinase	Guk1	0.998501
P97441	Zinc transporter 3	Slc30a3	0.998502
Q8CI32	BAG family molecular chaperone regulator 5	Bag5	0.998507
P30275	Creatine kinase U-type, mitochondrial	Ckmt1	0.998513
Q6EDY6	Leucine-rich repeat-containing protein 16A	Lrrc16a	0.998991
Q3UDP0	WD repeat-containing protein 41	Wdr41	0.998994
Q80U30	Protein CLEC16A	Clec16a	0.998996
Q8BYH7	TBC1 domain family member 17	Tbc1d17	0.998998
Q9D1H6	NADH dehydrogenase [ubiquinone] 1 alpha subcomplex assembly factor 4	Ndufaf4	0.998999
Q9CQ26	STAM-binding protein	Stambp	0.999001
Q8BVI4	Dihydropteridine reductase	Qdpr	0.999003
Q8CIQ7	Dedicator of cytokinesis protein 3	Dock3	0.999004
Q6A0A9	Constitutive coactivator of PPAR-gamma-like protein 1	FAM120A	0.999006
Q8QZR5	Alanine aminotransferase 1	Gpt	0.999496
Q64737	Trifunctional purine biosynthetic protein adenosine-3	Gart	0.999497
P63042	Stathmin-4	Stmn4	0.999498
Q9R0P5	Destrin	Dstn	0.999498
Q9CZ30	Obg-like ATPase 1	Ola1	0.9995
P16546	Spectrin alpha chain, non-erythrocytic 1	Sptan1	0.999501
O08547	Vesicle-trafficking protein SEC22b	Sec22b	0.999502
A2AQ19	RNA polymerase-associated protein RTF1 homolog	Rtf1	1
P70211	Netrin receptor DCC	Dcc	1
G5E829	Plasma membrane calcium-transporting ATPase 1	Atp2b1	1
P0C192	Leucine-rich repeat-containing protein 4B	Lrrc4b	1
P40142	Transketolase	Tkt	1
P42932	T-complex protein 1 subunit theta	Cct8	1
P51174	Long-chain specific acyl-CoA dehydrogenase, mitochondrial	Acadl	1
P63038	60 kDa heat shock protein, mitochondrial	Hspd1	1
Q3U5Q7	UMP-CMP kinase 2, mitochondrial	Cmpk2	1
Q5KU39	Vacuolar protein sorting-associated protein 41 homolog	Vps41	1
Q810U3	Neurofascin	Nfasc	1
Q8BG94	COMM domain-containing protein 7	Commd7	1
Q8C5P7	Testis development-related protein	Tdrp	1
Q8R5C5	Beta-centractin	Actr1b	1
Q8VBZ3	Cleft lip and palate transmembrane protein 1 homolog	Clptm1	1
Q9DB73	NADH-cytochrome b5 reductase 1	Cyb5r1	1
Q9Z1S5	Neuronal-specific septin-3	42616	1
Q9DB50	AP-1 complex subunit sigma-2	Ap1s2	1.00049
P62761	Visinin-like protein 1	Vsnl1	1.0005
P08752	Guanine nucleotide-binding protein G(i) subunit alpha-2	Gnai2	1.0005
Q8BYI9	Tenascin-R	Tnr	1.0005
P15209	BDNF/NT-3 growth factors receptor	Ntrk2	1.0005
Q9WVJ2	26S proteasome non-ATPase regulatory subunit 13	Psmd13	1.0005
Q8CH72	E3 ubiquitin-protein ligase TRIM32	Trim32	1.0005
P62881	Guanine nucleotide-binding protein subunit beta-5	Gnb5	1.0005
Q3TWW8	Serine/arginine-rich splicing factor 6	Srsf6	1.00051
Q7SIG6	Arf-GAP with SH3 domain, ANK repeat and PH domain-containing protein 2	Asap2	1.00098
Q7TT37	Elongator complex protein 1	Ikbkap	1.001
Q9QYB1	Chloride intracellular channel protein 4	Clic4	1.001
Q8VD37	SH3-containing GRB2-like protein 3-interacting protein 1	Sgip1	1.00101
Q3UTJ2	Sorbin and SH3 domain-containing protein 2	Sorbs2	1.00101
Q9Z0Y1	Dynactin subunit 3	Dctn3	1.00101
Q60996	Serine/threonine-protein phosphatase 2A 56 kDa regulatory subunit gamma isoform	Ppp2r5c	1.00102
Q8CFI7	DNA-directed RNA polymerase II subunit RPB2	Polr2b	1.00138
Q9D6J6	NADH dehydrogenase [ubiquinone] flavoprotein 2, mitochondrial	Ndufv2	1.00149
Q99K46	Ubiquitin carboxyl-terminal hydrolase 11	Usp11	1.0015
Q91Z67	SLIT-ROBO Rho GTPase-activating protein 2	Srgap2	1.0015
Q9CY52	Probable tRNA(His) guanylyltransferase	Thg1l	1.0015
Q03141	MAP/microtubule affinity-regulating kinase 3	Mark3	1.00151
P46935	E3 ubiquitin-protein ligase NEDD4	Nedd4	1.00151
Q7TT50	Serine/threonine-protein kinase MRCK beta	Cdc42bpb	1.00151
Q62433	Protein NDRG1	Ndrg1	1.00151
Q9QXG4	Acetyl-coenzyme A synthetase, cytoplasmic	Acss2	1.00152
Q6DIC0	Probable global transcription activator SNF2L2	Smarca2	1.00196
Q9JIF7	Coatomer subunit beta	Copb1	1.00199
O88522	NF-kappa-B essential modulator	Ikbkg	1.002
Q99P31	Hsp70-binding protein 1	Hspbp1	1.002
Q9DB16	Calcium-binding protein 39-like	Cab39l	1.002
P14211	Calreticulin	Calr	1.002
Q8VEE4	Replication protein A 70 kDa DNA-binding subunit	Rpa1	1.002
Q64521	Glycerol-3-phosphate dehydrogenase, mitochondrial	Gpd2	1.00201
Q9D1P0	39S ribosomal protein L13, mitochondrial	Mrpl13	1.00201
Q99KI0	Aconitate hydratase, mitochondrial	Aco2	1.00201
Q8BH58	TIP41-like protein	Tiprl	1.00202
Q9D8W5	26S proteasome non-ATPase regulatory subunit 12	Psmd12	1.00202
Q8CDN6	Thioredoxin-like protein 1	Txnl1	1.00202
O35386	Phytanoyl-CoA dioxygenase, peroxisomal	Phyh	1.00204
Q8BYJ6	TBC1 domain family member 4	Tbc1d4	1.00248
B2RSH2	Guanine nucleotide-binding protein G(i) subunit alpha-1	Gnai1	1.00249
Q9Z1N5	Spliceosome RNA helicase Ddx39b	Ddx39b	1.00249
Q9ERU9	E3 SUMO-protein ligase RanBP2	Ranbp2	1.00249
Q91WC3	Long-chain-fatty-acid--CoA ligase 6	Acsl6	1.0025
Q5SV85	Synergin gamma	Synrg	1.0025
Q8BGU5	Cyclin-Y	Ccny	1.0025
Q8CGC7	Bifunctional glutamate/proline--tRNA ligase	Eprs	1.00251
Q61609	Sodium-dependent phosphate transporter 1	Slc20a1	1.00251
P07901	Heat shock protein HSP 90-alpha	Hsp90aa1	1.00251
P33173	Kinesin-like protein KIF1A	Kif1a	1.00253
P57784	U2 small nuclear ribonucleoprotein A~	Snrpa1	1.00298
Q60960	Importin subunit alpha-5	Kpna1	1.00298
Q9QYA2	Mitochondrial import receptor subunit TOM40 homolog	Tomm40	1.00299
Q91ZH7	Phospholipase ABHD3	Abhd3	1.003
O35286	Pre-mRNA-splicing factor ATP-dependent RNA helicase DHX15	Dhx15	1.003
Q58A65	C-Jun-amino-terminal kinase-interacting protein 4	Spag9	1.00301
Q8K0V4	CCR4-NOT transcription complex subunit 3	Cnot3	1.00302
P52503	NADH dehydrogenase [ubiquinone] iron-sulfur protein 6, mitochondrial	Ndufs6	1.00304
Q9D4C9	Clavesin-1	Clvs1	1.00305
Q64152	Transcription factor BTF3	Btf3	1.0035
Q9WTR5	Cadherin-13	Cdh13	1.0035
Q8BGT8	Phytanoyl-CoA hydroxylase-interacting protein-like	Phyhipl	1.0035
Q9CZD3	Glycine--tRNA ligase	Gars	1.00351
Q9WTS2	Alpha-(1,6)-fucosyltransferase	Fut8	1.00351
O70194	Eukaryotic translation initiation factor 3 subunit D	Eif3d	1.00351
Q9ESN6	Tripartite motif-containing protein 2	Trim2	1.00351
Q91XE8	Transmembrane protein 205	Tmem205	1.00352
Q61656	Probable ATP-dependent RNA helicase DDX5	Ddx5	1.00352
Q8C6E0	Cilia- and flagella-associated protein 36	Cfap36	1.00353
Q91VR8	Protein BRICK1	Brk1	1.00397
O35345	Importin subunit alpha-7	Kpna6	1.00397
Q9DBS5	Kinesin light chain 4	Klc4	1.00397
Q9QYS9	Protein quaking	Qki	1.00398
O88685	26S protease regulatory subunit 6A	Psmc3	1.00399
Q8CDG3	Deubiquitinating protein VCIP135	Vcpip1	1.004
Q9DBR7	Protein phosphatase 1 regulatory subunit 12A	Ppp1r12a	1.00401
Q08331	Calretinin	Calb2	1.00402
Q812A2	SLIT-ROBO Rho GTPase-activating protein 3	Srgap3	1.00403
P97434	Myosin phosphatase Rho-interacting protein	Mprip	1.00448
Q6PB66	Leucine-rich PPR motif-containing protein, mitochondrial	Lrpprc	1.0045
P56399	Ubiquitin carboxyl-terminal hydrolase 5	Usp5	1.00451
Q80XN0	D-beta-hydroxybutyrate dehydrogenase, mitochondrial	Bdh1	1.00451
Q8K097	Protein lifeguard 2	Faim2	1.00451
P61164	Alpha-centractin	Actr1a	1.00452
Q9Z1D1	Eukaryotic translation initiation factor 3 subunit G	Eif3g	1.00452
Q9Z204	Heterogeneous nuclear ribonucleoproteins C1/C2	Hnrnpc	1.00453
Q8JZN5	Acyl-CoA dehydrogenase family member 9, mitochondrial	Acad9	1.00454
O70435	Proteasome subunit alpha type-3	Psma3	1.00454
P23492	Purine nucleoside phosphorylase	Pnp	1.00455
P11031	Activated RNA polymerase II transcriptional coactivator p15	Sub1	1.00456
Q99LP6	GrpE protein homolog 1, mitochondrial	Grpel1	1.00458
P99028	Cytochrome b-c1 complex subunit 6, mitochondrial	Uqcrh	1.00459
P70404	Isocitrate dehydrogenase [NAD] subunit gamma 1, mitochondrial	Idh3g	1.00494
Q9QZ88	Vacuolar protein sorting-associated protein 29	Vps29	1.00497
P42208	Septin-2	42615	1.00498
Q3TC93	HCLS1-binding protein 3	Hs1bp3	1.00498
Q3UX10	Tubulin alpha chain-like 3	Tubal3	1.005
Q8BKY8	Transcription termination factor 2, mitochondrial	Mterf2	1.00502
Q8K4R4	Cytoplasmic phosphatidylinositol transfer protein 1	Pitpnc1	1.00502
Q6PGN3	Serine/threonine-protein kinase DCLK2	Dclk2	1.00502
Q3URS9	Coiled-coil domain-containing protein 51	Ccdc51	1.00503
Q8BL66	Early endosome antigen 1	Eea1	1.00505
P62748	Hippocalcin-like protein 1	Hpcal1	1.00505
P56564	Excitatory amino acid transporter 1	Slc1a3	1.00506
Q6PD03	Serine/threonine-protein phosphatase 2A 56 kDa regulatory subunit alpha isoform	Ppp2r5a	1.00506
Q8R1T1	Charged multivesicular body protein 7	Chmp7	1.00548
P09671	Superoxide dismutase [Mn], mitochondrial	Sod2	1.00549
P63046	Sulfotransferase 4A1	Sult4a1	1.0055
Q9WUK2	Eukaryotic translation initiation factor 4H	Eif4h	1.00551
P62270	40S ribosomal protein S18	Rps18	1.00551
P03995	Glial fibrillary acidic protein	Gfap	1.00551
Q9Z0P4	Paralemmin-1	Palm	1.00551
Q8CI71	Syndetin	Ccdc132	1.00552
Q9JHS4	ATP-dependent Clp protease ATP-binding subunit clpX-like, mitochondrial	Clpx	1.00554
Q8R123	FAD synthase	Flad1	1.00556
Q8CG79	Apoptosis-stimulating of p53 protein 2	Tp53bp2	1.00566
Q9D8B7	Junctional adhesion molecule C	Jam3	1.00599
Q9R1V4	Disintegrin and metalloproteinase domain-containing protein 11	Adam11	1.006
Q6PE15	Mycophenolic acid acyl-glucuronide esterase, mitochondrial	Abhd10	1.006
Q3TCN2	Putative phospholipase B-like 2	Plbd2	1.00601
P60843	Eukaryotic initiation factor 4A-I	Eif4a1	1.00602
Q8VDD8	WAS protein family homolog 1	Wash1	1.00602
Q9D1D4	Transmembrane emp24 domain-containing protein 10	Tmed10	1.00603
Q9CQ65	S-methyl-5~-thioadenosine phosphorylase	Mtap	1.00604
O09061	Proteasome subunit beta type-1	Psmb1	1.00607
Q8K400	Syntaxin-binding protein 5	Stxbp5	1.00607
Q91V24	ATP-binding cassette sub-family A member 7	Abca7	1.00614
Q9DC63	F-box only protein 3	Fbxo3	1.00644
Q8VDP6	CDP-diacylglycerol--inositol 3-phosphatidyltransferase	Cdipt	1.00649
P40630	Transcription factor A, mitochondrial	Tfam	1.00651
Q9CQE8	UPF0568 protein C14orf166 homolog	Q9CQE8	1.00651
P60824	Cold-inducible RNA-binding protein	Cirbp	1.00652
Q68FM6	Protein phosphatase 1 regulatory subunit 29	Elfn2	1.00654
Q8R1F1	Niban-like protein 1	Fam129b	1.00655
P32233	Developmentally-regulated GTP-binding protein 1	Drg1	1.00655
Q2WF71	Leucine-rich repeat and fibronectin type III domain-containing protein 1	Lrfn1	1.00656
Q6PHN9	Ras-related protein Rab-35	Rab35	1.00659
Q9D3A9	Protein tweety homolog 1	Ttyh1	1.00661
Q99JY0	Trifunctional enzyme subunit beta, mitochondrial	Hadhb	1.00684
P31001	Desmin	Des	1.00695
P55264	Adenosine kinase	Adk	1.007
Q3TWN3	Metal transporter CNNM2	Cnnm2	1.007
P35279	Ras-related protein Rab-6A	Rab6a	1.00701
Q3USB7	Inactive phospholipase C-like protein 1	Plcl1	1.00701
Q60605	Myosin light polypeptide 6	Myl6	1.00702
Q64514	Tripeptidyl-peptidase 2	Tpp2	1.00702
Q62351	Transferrin receptor protein 1	Tfrc	1.00703
P63323	40S ribosomal protein S12	Rps12	1.00707
Q9QXX4	Calcium-binding mitochondrial carrier protein Aralar2	Slc25a13	1.00707
P50153	Guanine nucleotide-binding protein G(I)/G(S)/G(O) subunit gamma-4	Gng4	1.00707
O55091	Protein IMPACT	Impact	1.00711
Q2M3X8	Phosphatase and actin regulator 1	Phactr1	1.00712
Q60865	Caprin-1	Caprin1	1.00749
O08539	Myc box-dependent-interacting protein 1	Bin1	1.00751
Q9EQJ9	Membrane-associated guanylate kinase, WW and PDZ domain-containing protein 3	Magi3	1.00752
Q5SRX1	TOM1-like protein 2	Tom1l2	1.00754
P62334	26S protease regulatory subunit 10B	Psmc6	1.00754
Q62420	Endophilin-A1	Sh3gl2	1.00757
P63087	Serine/threonine-protein phosphatase PP1-gamma catalytic subunit	Ppp1cc	1.00761
Q9QYI4	DnaJ homolog subfamily B member 12	Dnajb12	1.00764
P97797	Tyrosine-protein phosphatase non-receptor type substrate 1	Sirpa	1.00791
Q69ZK9	Neuroligin-2	Nlgn2	1.00791
Q60803	TNF receptor-associated factor 3	Traf3	1.00797
Q8BHG1	Nardilysin	Nrd1	1.00802
P55288	Cadherin-11	Cdh11	1.00805
Q9D1C8	Vacuolar protein sorting-associated protein 28 homolog	Vps28	1.00806
P12960	Contactin-1	Cntn1	1.00809
Q8BP92	Reticulocalbin-2	Rcn2	1.00812
O35609	Secretory carrier-associated membrane protein 3	Scamp3	1.00851
Q9D0M1	Phosphoribosyl pyrophosphate synthase-associated protein 1	Prpsap1	1.00853
O54784	Death-associated protein kinase 3	Dapk3	1.00854
B2RUJ5	Amyloid beta A4 precursor protein-binding family A member 1	Apba1	1.00857
B2RQC6	CAD protein	Cad	1.00858
Q9Z1X4	Interleukin enhancer-binding factor 3	Ilf3	1.00869
B2RXC1	Trafficking protein particle complex subunit 11	Trappc11	1.00875
Q9WTX5	S-phase kinase-associated protein 1	Skp1	1.00891
Q61140	Breast cancer anti-estrogen resistance protein 1	Bcar1	1.00894
O54774	AP-3 complex subunit delta-1	Ap3d1	1.00896
P47708	Rabphilin-3A	Rph3a	1.009
O35604	Niemann-Pick C1 protein	Npc1	1.00902
P50114	Protein S100-B	S100b	1.00902
Q61699	Heat shock protein 105 kDa	Hsph1	1.00903
Q8BGN3	Ectonucleotide pyrophosphatase/phosphodiesterase family member 6	Enpp6	1.00903
P58252	Elongation factor 2	Eef2	1.00904
Q68FF6	ARF GTPase-activating protein GIT1	Git1	1.00904
Q80WG5	Volume-regulated anion channel subunit LRRC8A	Lrrc8a	1.00904
Q9WUA6	RAC-gamma serine/threonine-protein kinase	Akt3	1.00905
Q9EPL2	Calsyntenin-1	Clstn1	1.00906
Q8C522	Endonuclease domain-containing 1 protein	Endod1	1.00906
Q6P5E4	UDP-glucose:glycoprotein glucosyltransferase 1	Uggt1	1.00907
P97315	Cysteine and glycine-rich protein 1	Csrp1	1.00908
Q8BKX1	Brain-specific angiogenesis inhibitor 1-associated protein 2	Baiap2	1.00946
Q61316	Heat shock 70 kDa protein 4	Hspa4	1.00952
Q8BXR1	Probable cationic amino acid transporter	Slc7a14	1.00955
Q05D44	Eukaryotic translation initiation factor 5B	Eif5b	1.00956
Q8BLE7	Vesicular glutamate transporter 2	Slc17a6	1.00958
Q9CR16	Peptidyl-prolyl cis-trans isomerase D	Ppid	1.00962
Q8BYR5	Calcium-dependent secretion activator 2	Cadps2	1.00963
P35288	Ras-related protein Rab-23	Rab23	1.00964
Q99KI3	ER membrane protein complex subunit 3	Emc3	1.00967
Q9CWJ9	Bifunctional purine biosynthesis protein PURH	Atic	1.00985
Q3UGC7	Eukaryotic translation initiation factor 3 subunit J-A	Eif3j1	1.00988
Q9D1M4	Eukaryotic translation elongation factor 1 epsilon-1	Eef1e1	1.00999
Q61207	Prosaposin	Psap	1.00999
Q9WTQ5	A-kinase anchor protein 12	Akap12	1.00999
Q99MR8	Methylcrotonoyl-CoA carboxylase subunit alpha, mitochondrial	Mccc1	1.01001
Q9D2V7	Coronin-7	Coro7	1.01002
O70503	Very-long-chain 3-oxoacyl-CoA reductase	Hsd17b12	1.01003
P97429	Annexin A4	Anxa4	1.01003
Q9CRA5	Golgi phosphoprotein 3	Golph3	1.01006
Q9JLV6	Bifunctional polynucleotide phosphatase/kinase	Pnkp	1.01006
Q80WM4	Hyaluronan and proteoglycan link protein 4	Hapln4	1.01007
A2AGT5	Cytoskeleton-associated protein 5	Ckap5	1.01008
Q8BLV3	Sodium/hydrogen exchanger 7	Slc9a7	1.0101
Q5SVR0	TBC1 domain family member 9B	Tbc1d9b	1.01011
Q6PDY2	2-aminoethanethiol dioxygenase	Ado	1.01018
Q8BG40	Katanin p80 WD40 repeat-containing subunit B1	Katnb1	1.01047
Q6PFD5	Disks large-associated protein 3	Dlgap3	1.01055
Q9ERR7	15 kDa selenoprotein	42628	1.01055
Q9JME5	AP-3 complex subunit beta-2	Ap3b2	1.01058
Q5RJI5	Serine/threonine-protein kinase BRSK1	Brsk1	1.0106
Q8BGV8	Mitochondrial dynamics protein MID51	Mief1	1.0106
Q3UFS0	Protein zyg-11 homolog B	Zyg11b	1.0106
Q99KK2	N-acylneuraminate cytidylyltransferase	Cmas	1.0106
Q9CPP6	NADH dehydrogenase [ubiquinone] 1 alpha subcomplex subunit 5	Ndufa5	1.01096
Q8VE62	Polyadenylate-binding protein-interacting protein 1	Paip1	1.01096
Q8VEM8	Phosphate carrier protein, mitochondrial	Slc25a3	1.01105
Q9CQU5	ZW10 interactor	Zwint	1.01106
P31650	Sodium- and chloride-dependent GABA transporter 3	Slc6a11	1.01106
Q02257	Junction plakoglobin	Jup	1.01107
Q9CQ13	Coordinator of PRMT5 and differentiation stimulator	Coprs	1.01107
P26443	Glutamate dehydrogenase 1, mitochondrial	Glud1	1.01108
Q8BFW7	Lipoma-preferred partner homolog	Lpp	1.01109
P47754	F-actin-capping protein subunit alpha-2	Capza2	1.01117
Q64010	Adapter molecule crk	Crk	1.01121
P03958	Adenosine deaminase	Ada	1.01122
Q811P8	Rho GTPase-activating protein 32	Arhgap32	1.01126
Q8BGW1	Alpha-ketoglutarate-dependent dioxygenase FTO	Fto	1.01145
P21981	Protein-glutamine gamma-glutamyltransferase 2	Tgm2	1.01145
Q8BX10	Serine/threonine-protein phosphatase PGAM5, mitochondrial	Pgam5	1.01155
Q99KY4	Cyclin-G-associated kinase	Gak	1.01155
Q62093	Serine/arginine-rich splicing factor 2	Srsf2	1.01157
Q9Z1T1	AP-3 complex subunit beta-1	Ap3b1	1.01159
A2APV2	Formin-like protein 2	Fmnl2	1.01165
Q78IK2	Up-regulated during skeletal muscle growth protein 5	Usmg5	1.01166
P70302	Stromal interaction molecule 1	Stim1	1.01183
P61982	14-3-3 protein gamma	Ywhag	1.01193
Q9WUA3	ATP-dependent 6-phosphofructokinase, platelet type	Pfkp	1.01193
Q9ERK4	Exportin-2	Cse1l	1.01196
Q8R2Y0	Monoacylglycerol lipase ABHD6	Abhd6	1.012
O08915	AH receptor-interacting protein	Aip	1.01202
O88630	Golgi SNAP receptor complex member 1	Gosr1	1.01204
Q6PIE5	Sodium/potassium-transporting ATPase subunit alpha-2	Atp1a2	1.01204
Q76N33	AMSH-like protease	Stambpl1	1.01206
Q9QYX7	Protein piccolo	Pclo	1.01207
P62915	Transcription initiation factor IIB	Gtf2b	1.01209
Q3U9G9	Lamin-B receptor	Lbr	1.01209
Q61330	Contactin-2	Cntn2	1.01211
F8VPU2	FERM, RhoGEF and pleckstrin domain-containing protein 1	Farp1	1.0122
Q99LB6	Methionine adenosyltransferase 2 subunit beta	Mat2b	1.01223
O70172	Phosphatidylinositol 5-phosphate 4-kinase type-2 alpha	Pip4k2a	1.01227
Q8BPN8	DmX-like protein 2	Dmxl2	1.01249
Q2PFD7	PH and SEC7 domain-containing protein 3	Psd3	1.01254
O54829	Regulator of G-protein signaling 7	Rgs7	1.01254
P19536	Cytochrome c oxidase subunit 5B, mitochondrial	Cox5b	1.01256
P28271	Cytoplasmic aconitate hydratase	Aco1	1.01257
Q8R3S6	Exocyst complex component 1	Exoc1	1.01258
Q4PJX1	Protein odr-4 homolog	Odr4	1.01259
P48168	Glycine receptor subunit beta	Glrb	1.01259
P13595	Neural cell adhesion molecule 1	Ncam1	1.01261
Q7TMK9	Heterogeneous nuclear ribonucleoprotein Q	Syncrip	1.01262
Q9Z1Z2	Serine-threonine kinase receptor-associated protein	Strap	1.0129
Q6PDI5	Proteasome-associated protein ECM29 homolog	Ecm29	1.01291
Q8BTM8	Filamin-A	Flna	1.01293
Q99LD8	N(G),N(G)-dimethylarginine dimethylaminohydrolase 2	Ddah2	1.01301
O88738	Baculoviral IAP repeat-containing protein 6	Birc6	1.01301
Q8BVI5	Syntaxin-16	Stx16	1.01309
Q9CZU6	Citrate synthase, mitochondrial	Cs	1.01316
Q920E5	Farnesyl pyrophosphate synthase	Fdps	1.01317
Q61704	Inter-alpha-trypsin inhibitor heavy chain H3	Itih3	1.01321
Q6P6M7	O-phosphoseryl-tRNA(Sec) selenium transferase	Sepsecs	1.01321
Q9D4H8	Cullin-2	Cul2	1.01321
P35802	Neuronal membrane glycoprotein M6-a	Gpm6a	1.0135
Q9QZQ1	Afadin	Mllt4	1.01353
Q8K183	Pyridoxal kinase	Pdxk	1.01355
Q9D6Y7	Mitochondrial peptide methionine sulfoxide reductase	Msra	1.01358
Q9DBL1	Short/branched chain specific acyl-CoA dehydrogenase, mitochondrial	Acadsb	1.0136
Q9JJV2	Profilin-2	Pfn2	1.0136
Q9WVQ1	Membrane-associated guanylate kinase, WW and PDZ domain-containing protein 2	Magi2	1.01366
P08032	Spectrin alpha chain, erythrocytic 1	Spta1	1.01375
P23198	Chromobox protein homolog 3	Cbx3	1.01389
Q8R0G9	Nuclear pore complex protein Nup133	Nup133	1.01409
Q9EPU5	Tumor necrosis factor receptor superfamily member 21	Tnfrsf21	1.01411
Q923Z0	G-protein coupled receptor family C group 5 member B	Gprc5b	1.01414
O55201	Transcription elongation factor SPT5	Supt5h	1.01416
P42567	Epidermal growth factor receptor substrate 15	Eps15	1.01418
D3Z4S3	Putative peptidyl-tRNA hydrolase PTRHD1	Ptrhd1	1.01429
Q8CGK3	Lon protease homolog, mitochondrial	Lonp1	1.01429
Q9CR41	Huntingtin-interacting protein K	Hypk	1.01434
P62482	Voltage-gated potassium channel subunit beta-2	Kcnab2	1.01441
Q8R4N0	Citrate lyase subunit beta-like protein, mitochondrial	Clybl	1.01457
O55229	Choline/ethanolamine kinase	Chkb	1.01459
Q8C3W1	Uncharacterized protein C1orf198 homolog	Q8C3W1	1.01463
Q60597	2-oxoglutarate dehydrogenase, mitochondrial	Ogdh	1.01465
O89106	Bis(5~-adenosyl)-triphosphatase	Fhit	1.01474
Q9CT10	Ran-binding protein 3	Ranbp3	1.01477
Q9QXZ0	Microtubule-actin cross-linking factor 1	Macf1	1.01505
Q8BPM0	Disheveled-associated activator of morphogenesis 1	Daam1	1.01508
Q9WVD4	H(+)/Cl(-) exchange transporter 5	Clcn5	1.01516
Q91V92	ATP-citrate synthase	Acly	1.01517
Q99LF4	tRNA-splicing ligase RtcB homolog	Rtcb	1.01521
Q99JB8	Protein kinase C and casein kinase II substrate protein 3	Pacsin3	1.01542
O35382	Exocyst complex component 4	Exoc4	1.01543
Q8R1I1	Cytochrome b-c1 complex subunit 9	Uqcr10	1.01544
Q60780	Growth arrest-specific protein 7	Gas7	1.01552
Q9D7N3	28S ribosomal protein S9, mitochondrial	Mrps9	1.01555
Q80VP1	Epsin-1	Epn1	1.01556
Q6DFV7	Nuclear receptor coactivator 7	Ncoa7	1.01562
Q80VD1	Protein FAM98B	Fam98b	1.01566
Q80ZF8	Brain-specific angiogenesis inhibitor 3	Bai3	1.01567
Q9CQF0	39S ribosomal protein L11, mitochondrial	Mrpl11	1.01579
Q6P542	ATP-binding cassette sub-family F member 1	Abcf1	1.01579
Q9CXT8	Mitochondrial-processing peptidase subunit beta	Pmpcb	1.01586
Q60771	Claudin-11	Cldn11	1.016
Q99JY9	Actin-related protein 3	Actr3	1.01608
P62320	Small nuclear ribonucleoprotein Sm D3	Snrpd3	1.01614
Q9JMK2	Casein kinase I isoform epsilon	Csnk1e	1.01616
Q8C8R3	Ankyrin-2	Ank2	1.01617
P62305	Small nuclear ribonucleoprotein E	Snrpe	1.01618
Q80TS3	Latrophilin-3	Lphn3	1.01618
Q8BZN6	Dedicator of cytokinesis protein 10	Dock10	1.01618
Q505D7	Optic atrophy 3 protein homolog	Opa3	1.01621
Q922H2	[Pyruvate dehydrogenase (acetyl-transferring)] kinase isozyme 3, mitochondrial	Pdk3	1.0163
Q9DBH5	Vesicular integral-membrane protein VIP36	Lman2	1.01634
P59999	Actin-related protein 2/3 complex subunit 4	Arpc4	1.01652
Q9QUR6	Prolyl endopeptidase	Prep	1.01654
B0V2N1	Receptor-type tyrosine-protein phosphatase S	Ptprs	1.01662
Q9D706	RNA polymerase II-associated protein 3	Rpap3	1.01662
Q80Y17	Lethal(2) giant larvae protein homolog 1	Llgl1	1.01662
Q99NB9	Splicing factor 3B subunit 1	Sf3b1	1.01662
Q8C7X2	ER membrane protein complex subunit 1	Emc1	1.01663
Q80YA3	Phospholipase DDHD1	Ddhd1	1.01667
P47962	60S ribosomal protein L5	Rpl5	1.0167
Q8VBX6	Multiple PDZ domain protein	Mpdz	1.01673
Q6X893	Choline transporter-like protein 1	Slc44a1	1.01674
P55012	Solute carrier family 12 member 2	Slc12a2	1.01679
O54865	Guanylate cyclase soluble subunit beta-1	Gucy1b3	1.01683
O08795	Glucosidase 2 subunit beta	Prkcsh	1.01691
Q9DAR7	m7GpppX diphosphatase	Dcps	1.017
Q9JIG7	Coiled-coil domain-containing protein 22	Ccdc22	1.01701
Q9CQ02	COMM domain-containing protein 4	Commd4	1.01713
P15116	Cadherin-2	Cdh2	1.01714
Q9D2N9	Vacuolar protein sorting-associated protein 33A	Vps33a	1.01714
Q9CXW3	Calcyclin-binding protein	Cacybp	1.01717
Q80TJ1	Calcium-dependent secretion activator 1	Cadps	1.01719
Q60967	Bifunctional 3~-phosphoadenosine 5~-phosphosulfate synthase 1	Papss1	1.01722
Q9DB60	Prostamide/prostaglandin F synthase	Fam213b	1.01728
Q91V41	Ras-related protein Rab-14	Rab14	1.01741
Q6NZC7	SEC23-interacting protein	Sec23ip	1.01755
Q8C0D5	Elongation factor Tu GTP-binding domain-containing protein 1	Eftud1	1.01757
Q8VEJ9	Vacuolar protein sorting-associated protein 4A	Vps4a	1.01761
Q8BZ36	RAD50-interacting protein 1	Rint1	1.01764
A2A5R2	Brefeldin A-inhibited guanine nucleotide-exchange protein 2	Arfgef2	1.01766
D3Z7P3	Glutaminase kidney isoform, mitochondrial	Gls	1.0177
Q3U0K8	Prolyl 3-hydroxylase OGFOD1	Ogfod1	1.01774
Q62245	Son of sevenless homolog 1	Sos1	1.01776
Q8BJ71	Nuclear pore complex protein Nup93	Nup93	1.01808
P14869	60S acidic ribosomal protein P0	Rplp0	1.01815
P08551	Neurofilament light polypeptide	Nefl	1.01815
P70265	6-phosphofructo-2-kinase/fructose-2,6-bisphosphatase 2	Pfkfb2	1.01815
Q80XI4	Phosphatidylinositol 5-phosphate 4-kinase type-2 beta	Pip4k2b	1.01819
O35864	COP9 signalosome complex subunit 5	Cops5	1.01822
Q8BGA9	Mitochondrial inner membrane protein OXA1L	Oxa1l	1.01822
Q8K3H0	DCC-interacting protein 13-alpha	Appl1	1.01831
P56695	Wolframin	Wfs1	1.01831
Q6PHU5	Sortilin	Sort1	1.01833
Q60902	Epidermal growth factor receptor substrate 15-like 1	Eps15l1	1.01838
Q78ZA7	Nucleosome assembly protein 1-like 4	Nap1l4	1.01839
Q7TMS5	ATP-binding cassette sub-family G member 2	Abcg2	1.01856
P08228	Superoxide dismutase [Cu-Zn]	Sod1	1.01856
Q8BGD5	Carnitine O-palmitoyltransferase 1, brain isoform	Cpt1c	1.01857
Q3UH60	Disco-interacting protein 2 homolog B	Dip2b	1.01864
Q9QZS3	Protein numb homolog	Numb	1.01865
Q9JHJ0	Tropomodulin-3	Tmod3	1.01867
P49446	Receptor-type tyrosine-protein phosphatase epsilon	Ptpre	1.01869
Q68ED7	CREB-regulated transcription coactivator 1	Crtc1	1.0187
Q64471	Glutathione S-transferase theta-1	Gstt1	1.01873
Q6A037	NEDD4-binding protein 1	N4bp1	1.01876
P63073	Eukaryotic translation initiation factor 4E	Eif4e	1.0188
Q569Z5	Probable ATP-dependent RNA helicase DDX46	Ddx46	1.0188
Q80X85	28S ribosomal protein S7, mitochondrial	Mrps7	1.01887
B1AXV0	DOMON domain-containing protein FRRS1L	Frrs1l	1.01911
P53612	Geranylgeranyl transferase type-2 subunit beta	Rabggtb	1.01917
Q91ZX7	Prolow-density lipoprotein receptor-related protein 1	Lrp1	1.01919
Q78PY7	Staphylococcal nuclease domain-containing protein 1	Snd1	1.01925
P42669	Transcriptional activator protein Pur-alpha	Pura	1.01929
Q9DB15	39S ribosomal protein L12, mitochondrial	Mrpl12	1.01934
P61027	Ras-related protein Rab-10	Rab10	1.01935
P97384	Annexin A11	Anxa11	1.01939
Q6P4S6	Serine/threonine-protein kinase SIK3	Sik3	1.01947
P62281	40S ribosomal protein S11	Rps11	1.01964
Q8BVA2	Transmembrane protein 222	Tmem222	1.01968
Q61361	Brevican core protein	Bcan	1.01969
Q7TQK5	Coiled-coil domain-containing protein 93	Ccdc93	1.01977
Q6P5F6	Zinc transporter ZIP10	Slc39a10	1.01977
Q3TW96	UDP-N-acetylhexosamine pyrophosphorylase-like protein 1	Uap1l1	1.01979
P97411	Islet cell autoantigen 1	Ica1	1.01984
Q01405	Protein transport protein Sec23A	Sec23a	1.0199
P62908	40S ribosomal protein S3	Rps3	1.02011
Q9ERI6	Retinol dehydrogenase 14	Rdh14	1.02012
P20152	Vimentin	Vim	1.02012
Q6PDL0	Cytoplasmic dynein 1 light intermediate chain 2	Dync1li2	1.02014
P70336	Rho-associated protein kinase 2	Rock2	1.02017
Q80U87	Ubiquitin carboxyl-terminal hydrolase 8	Usp8	1.02019
Q80WQ2	Protein VAC14 homolog	Vac14	1.0202
Q9WU28	Prefoldin subunit 5	Pfdn5	1.02023
Q6ZWU9	40S ribosomal protein S27	Rps27	1.02027
F6SEU4	Ras/Rap GTPase-activating protein SynGAP	Syngap1	1.02031
P08113	Endoplasmin	Hsp90b1	1.02045
Q68FL4	Putative adenosylhomocysteinase 3	Ahcyl2	1.02051
Q8K310	Matrin-3	Matr3	1.02056
P25444	40S ribosomal protein S2	Rps2	1.0206
Q9R1S8	Calpain-7	Capn7	1.02065
Q8BFR5	Elongation factor Tu, mitochondrial	Tufm	1.02068
P14873	Microtubule-associated protein 1B	Map1b	1.02069
Q5EBJ4	Ermin	Ermn	1.02071
P21460	Cystatin-C	Cst3	1.02072
P55284	Cadherin-5	Cdh5	1.02073
[truncated: 2,716 more rows]
