# Supplementary material for: Quantitative proteomics in A30P*A53T α-synuclein transgenic mice reveals upregulation of Sel1l
Source: PLoS One. 2017 Aug 3;12(8):e0182092. doi: 10.1371/journal.pone.0182092 (PMC5542467; doi:10.1371/journal.pone.0182092)
Supplement: S2 Table — (XLSX) [file pone.0182092.s005.xlsx]

## Sheet: Up Classification
GO Terms Level 1	GO Terms Level 2	No. of Protein	Protein IDs
Biological Process	cellular process	165	P60761 Q9CZX0 Q921W0 O35143 Q0KK55 Q9Z2G6 Q9JKV1 P70388 Q01149 Q62415 Q9ERT9 P10922 Q9D3B1 Q8K296 Q8BYC6 P61759 Q9Z329 Q9D6K5 Q99LG2 Q9DCU2 Q61072 Q69ZK0 Q9EQZ7 Q9WUA2 A2AJI0 P97813 Q9R0N8 Q3UIL6 P61406 Q91XU3 P97450 P14115 Q8BVQ5 Q8K019 Q9JIM1 Q8CH18 Q8C052 Q61595 Q8BZX4 O70310 Q9CXS4 Q62178 Q8VHR5 Q921Q7 P47963 Q3V3R4 P70362 A2AAE1 Q8VD63 Q8C1W1 Q921C1 Q7TSK3 Q9DCC8 Q6ZQ82 Q99MI1 O70591 Q3UNH4 …
	single-organism process	130	P60761 Q9CZX0 Q921W0 Q80ZX8 O35143 Q0KK55 Q9Z2G6 Q8BGF8 Q9JKV1 P70388 Q01149 Q62415 Q9ERT9 P10922 Q8BYC6 Q9Z329 Q9D6K5 Q99LG2 Q9DCU2 Q61072 Q69ZK0 Q9EQZ7 A2AJI0 P97813 Q9R0N8 Q3UIL6 P61406 P97450 Q8K019 Q9JIM1 Q8CH18 Q8C052 Q61595 O88998 O70310 Q9CXS4 Q62178 Q921Q7 Q3V3R4 A2AAE1 Q8VD63 Q8C1W1 Q7TSK3 Q921C1 Q9DCC8 Q6ZQ82 Q99MI1 Q3UNH4 Q04857 P63143 P31750 Q5DTX6 P98084 P62960 Q80X50 Q0VGY8 Q80X73 …
	biological regulation	97	P60761 Q9CZX0 Q9D8T7 Q921W0 O35143 Q0KK55 Q9Z2G6 Q9JKV1 P18581 Q01149 Q9ERT9 Q3V4B5 Q924C1 P97379 Q7TPW1 Q8BYC6 P63082 Q9D6K5 P50586 Q9DCU2 Q91YE6 Q61072 Q69ZK0 P46662 Q9EQZ7 Q9QYH6 O89026 Q3UKC1 P97813 Q9CR50 Q3UJU9 P61406 P11276 Q9ES28 Q9WTU6 Q80T41 Q8K019 Q8CCK0 Q9WU42 Q9JIM1 Q8CH18 Q63918 P28660 Q9ERG2 Q7TPH6 Q9CXS4 Q62178 Q8VHR5 P59017 Q921Q7 O35393 Q8R1V4 Q61335 Q3V3R4 Q91Z69 A2AAE1 O35639 …
	metabolic process	93	Q9CZX0 Q9D8T7 Q921W0 O35143 Q8BJ64 P18581 P70388 Q9ERT9 Q8R127 P10922 Q9D3B1 Q8K296 Q8BYC6 Q08890 P61759 Q3TEA8 P50586 Q8BFZ2 Q61072 Q9R1T2 Q9WUA2 P97813 Q9CR50 P61406 P11276 Q91XU3 P97450 Q9WTU6 P14115 Q80UM7 Q8BVQ5 Q8K019 Q8CCK0 Q9WU42 Q9Z1F9 Q8CH18 Q8BZX4 Q6ZWY9 O70310 Q7TPH6 Q9CXS4 Q8VHR5 Q9Z2A5 Q8VC30 P47963 P70362 A2AAE1 Q8VD63 Q6P1B1 Q9CPR4 P54729 Q8R180 Q99K23 O70591 P62267 Q6NXK7 Q3UMU9 …
	localization	62	Q921Q7 Q8R1V4 Q61335 Q921W0 Q3V3R4 Q91Z69 A2AAE1 O35639 Q8BGF8 P22892 P68040 Q8BU14 P18581 Q9DCC8 Q8CCB4 Q924C1 P97379 Q8R180 Q99MI1 Q9CR51 O54916 P63143 P63082 O35114 P31750 Q9Z329 Q9D6K5 Q99LG2 P50586 P98084 O70507 Q91YE6 Q9ESJ0 Q9EQZ7 Q8BVL9 Q8K1E0 P61022 Q8BXA1 Q9ESE1 P97813 Q9R0N8 Q9JKC6 Q9WTU6 P97450 Q80TN5 Q9CR95 P41234 Q99MR3 Q9JIM1 Q9WVH9 Q80TH2 Q3UVU3 Q9R0Q3 Q9Z0Z4 P25233 Q9CR84 P28660 …
	response to stimulus	60	Q921Q7 P60761 O35393 Q61335 Q921W0 Q3V3R4 Q91Z69 Q0KK55 Q9Z2G6 O35639 P68040 Q9JKV1 P18581 P70388 Q01149 Q9ERT9 P54729 P97379 Q6ZQ82 Q8R180 Q8BYC6 Q61062 Q04857 Q9WVG6 P31750 Q9Z329 P50586 P98084 Q9DCU2 Q61072 Q69ZK0 Q9EQZ7 Q0VGY8 P61022 O89026 Q9ESE1 Q80U04 Q61749 Q8K2F8 Q9DBY1 P16045 Q9JKC6 P47856 P11276 Q9WTU6 Q9ES28 Q8CHG7 Q80T41 P41234 Q8K019 Q8CCJ4 Q9JIM1 P83510 P70399 P25233 Q9ERG2 P08226 …
	multicellular organismal process	55	O35393 Q61335 Q9ET26 Q3V3R4 O35143 Q0KK55 A2AAE1 P68040 Q9JKV1 Q8C1W1 P18581 O88532 Q69ZS8 Q921C1 Q01149 Q7TSK3 Q3UNH4 Q61062 Q9WVG6 P31750 P50586 P98084 Q9DCU2 P62960 O70507 Q61072 Q69ZK0 Q80X50 P46662 Q9EQZ7 Q0VGY8 O89026 Q80U04 Q61749 Q8K2F8 Q9DBY1 P16045 Q9JKC6 P11276 Q9WTU6 Q9ES28 Q9WU42 Q9JIM1 Q8C052 Q9R0Q3 O88998 P83510 Q9Z1E4 P25233 P28660 O70310 P08226 Q7TPH6 Q62178 O08638
	developmental process	53	O35393 Q9ET26 Q3V3R4 O35143 Q0KK55 A2AAE1 P68040 Q9JKV1 Q8C1W1 O88532 Q69ZS8 Q921C1 Q01149 Q7TSK3 Q8R180 Q3UNH4 Q61062 Q9WVG6 P31750 P50586 P98084 Q9DCU2 O70507 P62960 Q61072 Q69ZK0 P46662 Q0VGY8 O89026 Q61749 Q8K2F8 Q9DBY1 P16045 Q3UJU9 Q9JKC6 P11276 Q9WTU6 Q9ES28 Q9WU42 Q8CCJ4 Q9JIM1 Q8C052 Q9R0Q3 O88998 P83510 Q9Z1E4 P25233 P28660 O70310 P08226 Q7TPH6 Q62178 O08638
	cellular component organization or biogenesis	52	O35393 Q9CZX0 Q921W0 Q3V3R4 O35143 Q8VD63 Q01149 Q9DCC8 Q6ZQ82 P10922 Q3UNH4 Q04857 Q3TEA8 P63082 Q9WVG6 P31750 Q9D6K5 Q91YE6 Q69ZK0 P46662 Q8K1E0 Q0VGY8 Q80X73 P61022 O89026 A2AJI0 Q80W54 Q8K2F8 P61406 Q3UIL6 P47856 P11276 Q9WTU6 Q9ES28 Q9CPW4 Q8CCK0 Q9WVH9 Q8C052 Q9R0Q3 O88998 P83510 P25233 P28660 Q6ZWY9 P08226 Q9R0A0 Q7TPH6 O55142 Q9CXS4 Q62178 P62082 O08638
	signaling	40	Q921Q7 P60761 O35393 Q61335 Q3V3R4 Q91Z69 Q0KK55 Q9Z2G6 P68040 Q9JKV1 Q921C1 Q01149 Q7TSK3 Q9ERT9 P97379 Q6ZQ82 Q8R180 Q8BYC6 Q61062 Q9WVG6 P31750 P50586 P98084 Q9DCU2 Q61072 Q69ZK0 Q9EQZ7 Q9ESE1 Q61749 Q8K2F8 Q9WTU6 Q9ES28 Q8CHG7 Q80T41 Q8CCJ4 Q9JIM1 P83510 P25233 P08226 Q62178
	other	43	O35393 Q61335 Q9ET26 O35143 Q3V3R4 Q80ZX8 Q91Z69 O35639 A2AAE1 Q62523 P68040 Q9JKV1 Q7TSK3 P18581 P70388 P54729 Q04857 Q9WVG6 O35114 P31750 Q5DTX6 P98084 Q61072 Q80X50 Q0VGY8 O89026 Q9R0N8 Q61749 Q8K2F8 Q9JKC6 P16045 Q3UIL6 Q9WTU6 P11276 Q9JIM1 Q9WVH9 P97326 Q9R0Q3 P25233 P28660 Q7TPH6 Q9CXS4 Q62178
Cellular Component	cell	202	P60761 Q9CZX0 Q921W0 Q80ZX8 O35143 Q0KK55 Q9Z2G6 Q9JKV1 P70388 Q62415 Q8C1B1 Q8CCB4 Q3V4B5 Q9Z2Q5 P10922 Q9D3B1 Q7TPW1 Q8BYC6 P61759 Q9Z329 Q9D6K5 Q99LG2 Q9DCU2 Q61072 Q69ZK0 Q8CAL5 Q9EQZ7 Q9WUA2 A2AJI0 P97813 Q9R0N8 Q7TSC1 Q3UIL6 P61406 Q91XU3 P97450 P14115 Q9CR95 Q80UM7 Q8K019 Q9JIM1 Q8CH18 Q8C052 Q61595 O88998 Q8BZX4 Q63918 O70310 Q9ERG2 Q9CXS4 Q62178 Q8VHR5 Q921Q7 Q9JK81 P47963 Q4VAA2 Q3V3R4 …
	organelle	156	Q9CZX0 Q921W0 O35143 Q9Z2G6 Q9JKV1 P70388 Q62415 Q8C1B1 Q8CCB4 Q3V4B5 Q9Z2Q5 P10922 Q9D3B1 Q7TPW1 Q8BYC6 P61759 Q9Z329 Q9D6K5 Q99LG2 Q69ZK0 Q8CAL5 A2AJI0 P97813 Q9R0N8 Q7TSC1 Q3UIL6 P61406 Q91XU3 P97450 P14115 Q9CR95 Q80UM7 Q8K019 Q8C052 Q61595 Q8BZX4 Q63918 O70310 Q9ERG2 Q9CXS4 Q8VHR5 Q921Q7 Q9JK81 P47963 Q4VAA2 Q3V3R4 P70362 A2AAE1 Q8VD63 Q8C1W1 Q9DCC8 Q6ZQ82 Q99MI1 O70591 P31750 P62960 Q9JJ61 …
	membrane	118	Q921W0 O35143 Q9Z2G6 Q8BGF8 Q9CQV4 Q8BJ64 P18581 Q62415 Q8CCB4 Q924C1 Q62283 Q9D3B1 P17665 O54901 O54916 P63082 O35114 Q9Z329 Q9D6K5 P50586 Q99LG2 Q9DCU2 Q8BH79 Q8BFZ2 Q91YE6 Q61072 Q69ZK0 P46662 Q8CAL5 Q9QYH6 Q8K1E0 Q8BXA1 O89026 P97813 Q9R0N8 Q3UJU9 P11276 Q91XU3 P97450 Q80T41 Q9CR95 Q80UM7 Q99MR3 Q9JIM1 Q61595 P97326 Q68FE7 O88998 Q7TSH8 Q63918 P28660 P56379 O70310 Q9ERG2 Q62178 P53702 P59017 …
	macromolecular complex	72	Q9CZX0 O35143 Q0KK55 Q9JKV1 P70388 Q8C1B1 Q8CCB4 Q924C1 Q9Z2Q5 P10922 P61759 Q3TEA8 P63082 Q99LG2 Q91YE6 Q9QYH6 Q8K1E0 A2AJI0 Q9CR50 Q3UJU9 P11276 P97450 Q9ES28 P14115 Q9CR95 Q8CCK0 Q9WU42 Q8BJZ4 Q8C052 O88998 Q8BZX4 Q6ZWY9 P56379 Q9ERG2 Q9CXS4 O08638 Q8C650 P47963 Q3V3R4 P22892 P68040 Q9CPR4 Q921C1 Q9DCC8 O70591 P62267 Q9CR51 Q04857 P31750 P62960 P62717 O08582 Q80X50 Q8CCS6 Q8BVL9 Q61749 Q9DBY1 …
	cell junction	21	P60761 P46662 Q9EQZ7 Q0VGY8 Q8R191 Q80U04 Q9R0N8 Q62523 Q3UIL6 Q7TSK3 Q921C1 Q69ZS8 Q9ES28 Q80T41 Q6ZQ82 Q7TPW1 Q80TH2 O88998 Q5DTX6 Q70IV5 O70310
	membrane-enclosed lumen	21	P46662 Q8CAL5 Q9CZX0 Q921W0 Q4VAA2 Q9CR50 P61406 Q8K019 Q9WU42 Q8CCK0 Q9Z2Q5 P10922 Q8BJZ4 O35114 P31750 Q80ZS3 P62301 P25233 Q9ERG2 Q9D0L8 Q80X50
	extracellular region	15	Q8CAL5 O88745 Q9WVH9 O88998 Q04857 P50586 P16045 Q9DCT5 Q8C1W1 P62960 Q01149 P11276 P08226 Q61072 O70340
	other	16	P60761 Q01149 Q7TSK3 Q04857 Q8CAL5 Q9EQZ7 Q8R191 Q0VGY8 Q80U04 Q9R0N8 P16045 P11276 Q80T41 Q9WVH9 Q8C052 O88998
Molecular Function	binding	155	P60761 Q9CZX0 Q80ZX8 O35143 Q8BNW9 Q9Z2G6 P70388 Q01149 Q62415 Q8C1B1 P10922 Q7TPW1 Q8K296 Q8BYC6 P61759 Q9Z329 Q9D6K5 Q99LG2 Q61072 Q69ZK0 Q8CAL5 Q9EQZ7 Q9WUA2 P97813 Q9R0N8 Q3UIL6 P61406 Q91XU3 Q8BVQ5 Q8K019 Q8CH18 Q8C052 Q61595 O88998 Q8BZX4 Q63918 Q9ERG2 Q62178 Q8VHR5 Q921Q7 Q3V3R4 Q921C1 Q7TSK3 Q9DCC8 Q7TSS2 Q6ZQ82 Q99MI1 O70591 Q3UNH4 P31750 P98084 P62960 P0C7M9 O70340 Q80X50 Q8CCS6 Q0VGY8 …
	catalytic activity	62	Q9CZX0 Q9Z2A5 Q8VC30 Q80ZX8 Q0KK55 Q6P1B1 Q8BJ64 P70388 Q7TSS2 Q8R180 Q99K23 Q8R127 Q9D3B1 Q8K296 P17665 Q8BYC6 Q9CR51 Q6NXK7 Q08890 P63082 Q68FH4 Q9WVG6 P31750 Q9JJ61 Q8BFZ2 Q61072 Q9DBC3 O08582 Q9R1T2 Q6I6G8 Q80X73 Q80U04 Q80W54 Q9WUA2 P97813 Q9CR50 Q9DBY1 P61406 P47856 Q91XU3 P97450 Q9WTU6 Q80TN5 Q80UM7 P41234 Q8BVQ5 Q9Z1F9 Q8C052 Q8K341 Q9DCN1 P83510 Q9Z1E4 O70311 Q8K4P8 Q9Z0Z4 O70310 Q9D0L8 …
	transporter activity	24	P61022 Q9R0N8 P22892 Q8BU14 P18581 Q921C1 Q9DCC8 P97450 Q80TN5 Q924C1 Q9JIM1 P17665 Q9CR51 Q3UVU3 P63143 P63082 Q9Z329 Q99LG2 Q9CR84 O70507 Q9DCU2 Q761V0 P08226 Q91YE6
	enzyme regulator activity	20	Q921Q7 Q9CZX0 P61022 O35143 Q91Z69 Q0KK55 O35639 Q61749 P68040 P11276 Q8CHG7 Q9ES28 Q9WTU6 Q9ERT9 Q9CQX2 Q6ZQ82 P83510 P31750 P08226 Q69ZK0
	structural molecule activity	12	P47963 Q7TPW1 P62267 P62301 Q70IV5 Q9CPR4 Q01149 P14115 O55142 P62717 P62082 O08638
	molecular transducer activity	8	Q8R1V4 Q61062 P50586 Q9Z329 P16045 Q9WTU6 Q80T41 Q80TN5
	receptor activity	6	Q9Z329 P50586 P68040 Q80T41 Q62178 O35114
	protein binding transcription factor activity	6	Q9WU42 Q9QYH6 Q8CH18 Q9R0A0 Q9WVG6 Q8R3Y8
	other	4	P68040 P08226 Q9ERG2 Q8VHR5
