# Supplementary material for: Quantitative proteomics in A30P*A53T α-synuclein transgenic mice reveals upregulation of Sel1l
Source: PLoS One. 2017 Aug 3;12(8):e0182092. doi: 10.1371/journal.pone.0182092 (PMC5542467; doi:10.1371/journal.pone.0182092)
Supplement: S3 Table — (XLSX) [file pone.0182092.s006.xlsx]

## Sheet: Down Classification
GO Terms Level 1	GO Terms Level 2	No. of Protein	Protein IDs
Biological Process	single-organism process	15	Q3UJP5 Q8CA95 Q9CQM5 P84075 Q9ESM3 Q9WV32 Q9JKL5 O08677 Q61016 P04104 Q9D4H1 P02088 P02535 Q3UEB3 P01942
	cellular process	11	Q8CA95 Q9CQM5 Q9ESM3 Q9WV32 Q9JKL5 Q8K354 Q61016 Q9D4H1 Q9CZB0 P02535 Q3UEB3
	biological regulation	10	Q8CA95 Q9CQM5 Q9WV32 Q61599 Q9JKL5 O08677 Q61016 P04104 Q9D4H1 Q3UEB3
	response to stimulus	8	Q8CA95 Q9CQM5 Q9JKL5 O08677 Q61016 P04104 P02535 P01942
	metabolic process	6	P04104 Q8CA95 Q9CZB0 Q3UEB3 Q9JKL5 Q8K354
	multicellular organismal process	5	Q3UJP5 P84075 Q9JKL5 O08677 Q61016
	localization	4	Q9D4H1 P02088 Q9JKL5 P01942
	developmental process	3	P84075 P02535 Q9JKL5
	signaling	3	Q8CA95 Q9CQM5 Q61016
	immune system process	2	P04104 Q9JKL5
	cellular component organization or biogenesis	2	Q9WV32 Q9JKL5
	other	2	Q9ESM3 Q9JKL5
Cellular Component	cell	18	Q8CA95 Q9CQM5 Q9WV32 Q61599 Q61016 P04104 Q9D4H1 Q9CZB0 Q3UEB3 P01942 Q3UJP5 P14069 Q9JKL5 Q8K354 P01867 P23953 P02535 P02088
	macromolecular complex	9	Q9WV32 Q61016 P04104 Q9D4H1 Q9CZB0 P02535 P02088 Q3UEB3 P01942
	organelle	9	P14069 Q9WV32 Q9JKL5 Q8K354 P04104 P23953 Q9CZB0 P02535 Q3UEB3
	membrane	6	P01867 P04104 P14069 Q9CZB0 Q9JKL5 Q61016
	extracellular region	5	P01867 P23953 Q61838 Q9ESM3 O08677
	membrane-enclosed lumen	1	P23953
	extracellular matrix	1	Q9ESM3
Molecular Function	binding	14	Q8CA95 P14069 P84075 Q9ESM3 Q9WV32 Q9JKL5 Q8K354 P01867 P04104 Q9D4H1 Q9CZB0 P02088 Q3UEB3 P01942
	catalytic activity	5	P23953 Q8CA95 Q9CQM5 Q9CZB0 Q8K354
	enzyme regulator activity	4	Q61838 Q61599 Q9JKL5 O08677
	transporter activity	3	P14069 P02088 P01942
	electron carrier activity	2	Q9CQM5 Q9CZB0
	structural molecule activity	2	P04104 P02535
	antioxidant activity	1	Q9CQM5
	molecular transducer activity	1	Q61016
