# Supplementary material for: Quantitative proteomics in A30P*A53T α-synuclein transgenic mice reveals upregulation of Sel1l
Source: PLoS One. 2017 Aug 3;12(8):e0182092. doi: 10.1371/journal.pone.0182092 (PMC5542467; doi:10.1371/journal.pone.0182092)
Supplement: S4 Table — (XLSX) [file pone.0182092.s007.xlsx]

## Sheet: Supporting Information Appendix
KEGG pathway	Related proteins
mmu03010 Ribosome - Mus musculus (mouse)	P47963 P62267 P62301 Q9CPR4 P14115 O55142 P62717 P62082
mmu04512 ECM-receptor interaction - Mus musculus (mouse)	Q01149 Q3V3R4 P11276 Q04857
mmu04141 Protein processing in endoplasmic reticulum - Mus musculus (mouse)	Q9DBY1 Q8R180 Q8BU14 Q61335 Q9WTU6 Q80UM7 P70362 Q9Z2G6
mmu04142 Lysosome - Mus musculus (mouse)	P22892 Q08890 P63082 P41234 O35114
mmu04120 Ubiquitin mediated proteolysis - Mus musculus (mouse)	Q9R1T2 Q9CR50 Q9DBY1 Q9Z1F9 Q7TSS2
mmu04330 Notch signaling pathway - Mus musculus (mouse)	Q9WU42 Q61062
mmu03015 mRNA surveillance pathway - Mus musculus (mouse)	Q8CCS6 Q80X73 P61406 Q9D0L8
mmu04622 RIG-I-like receptor signaling pathway - Mus musculus (mouse)	Q8VC30 Q9WTU6
mmu04621 NOD-like receptor signaling pathway - Mus musculus (mouse)	Q9WTU6 Q80TH2
mmu04510 Focal adhesion - Mus musculus (mouse)	Q62523 Q01149 Q9WTU6 Q3V3R4 P11276 Q04857 P31750
mmu04974 Protein digestion and absorption - Mus musculus (mouse)	Q01149 Q04857
mmu05162 Measles - Mus musculus (mouse)	Q9CR50 P68040 P31750
mmu04966 Collecting duct acid secretion - Mus musculus (mouse)	Q9CR51 P63082
mmu05323 Rheumatoid arthritis - Mus musculus (mouse)	Q9CR51 P63082
mmu05212 Pancreatic cancer - Mus musculus (mouse)	Q9WTU6 P97813 P31750
mmu04810 Regulation of actin cytoskeleton - Mus musculus (mouse)	P28660 Q9ES28 Q91XU3 Q3V3R4 P11276 Q9CPW4 O08638
mmu05202 Transcriptional misregulation in cancer - Mus musculus (mouse)	Q80TT2 Q62283
mmu04620 Toll-like receptor signaling pathway - Mus musculus (mouse)	Q9WTU6 P31750
mmu04360 Axon guidance - Mus musculus (mouse)	O35393 Q91Z69 O89026 Q62178
mmu05322 Systemic lupus erythematosus - Mus musculus (mouse)	Q8CCK0 Q6ZWY9
mmu05222 Small cell lung cancer - Mus musculus (mouse)	P11276 P31750
mmu04668 TNF signaling pathway - Mus musculus (mouse)	Q9WTU6 P31750
mmu05210 Colorectal cancer - Mus musculus (mouse)	Q9WTU6 P31750
mmu00520 Amino sugar and nucleotide sugar metabolism - Mus musculus (mouse)	P47856 Q68FH4
mmu04917 Prolactin signaling pathway - Mus musculus (mouse)	Q9WTU6 P31750
mmu04920 Adipocytokine signaling pathway - Mus musculus (mouse)	Q9WTU6 P31750
mmu04380 Osteoclast differentiation - Mus musculus (mouse)	Q9WTU6 P31750
