# Supplementary material for: Quantitative proteomics in A30P*A53T α-synuclein transgenic mice reveals upregulation of Sel1l
Source: PLoS One. 2017 Aug 3;12(8):e0182092. doi: 10.1371/journal.pone.0182092 (PMC5542467; doi:10.1371/journal.pone.0182092)
Supplement: S5 Table — (XLSX) [file pone.0182092.s008.xlsx]

## Sheet: Down_protein_pathway_enrichment
KEGG pathway	Related proteins
mmu05144 Malaria - Mus musculus (mouse)	P02088 P01942
mmu05143 African trypanosomiasis - Mus musculus (mouse)	P02088 P01942
mmu05032 Morphine addiction - Mus musculus (mouse)	Q8CA95 Q61016
mmu04014 Ras signaling pathway - Mus musculus (mouse)	Q9D4H1 Q61016
